# Supplementary material for: Assessing retention of pandemic capacities from COVID-19 in humanitarian settings: A cross-sectional retrospective study of health workers in Honduras, Syria, and South Sudan
Source: PLOS Glob Public Health. 2026 Apr 20;6(4):e0006276. doi: 10.1371/journal.pgph.0006276 (PMC13094983; doi:10.1371/journal.pgph.0006276)
Supplement: S1 Data — The underlying dataset anonymized. (XLSX) [file pgph.0006276.s001.xlsx]

## Sheet: Dataset
KEY	B0	B0a	B0a2	B0b	B0b2	B0c	B0c2	B0d	Consent	B0e	B0f	B1	B2	B3	B3a	B4	B5	B6	B7	C1	C1_1ax	C1_2ax	C1_3ax	C1_4ax	C1_5ax	C1_6ax	C1_7ax	C1_8ax	C1_9ax	C2	C2b	C2c	C2d	C3_1a	C3_2a	C3_3a	C3_4a	C3_5a	C4_1	C5	C6_1x	C6_1a	C6_2a	C6_3a	C6_4a	D1	D2	D2a	D2a_1
1	2024-04-19	1	1	-999	11	-999	3	-999	1	-999	0	-999	1	-999	1	2	-999	-999	8	7	7									1	4			7					0	2	0	7				1	2	2	0
2	2024-03-18	1	1	-999	15	-999	1	-999	1	-999	0	-999	1	-999	2	2	-999	-999	9	1,2,5,7	1	2	5	7						1	3	4		6					5	1	0	6	7			1	1
3	2024-04-05	1	1	-999	13	-999	3	-999	1	-999	0	-999	1	-999	2	1	-999	-999	8	1,2,3,7	1	2	3	7						4	3	4		99					1	3	1	2				1	3	2	0
4	2024-03-18	1	1	-999	15	-999	1	-999	1	-999	0	-999	1	-999	1	2	-999	-999	9	3,13,16	3	13	16							1	1	3		99					5	1	1	6				1	1
5	2024-04-03	1	1	-999	13	-999	3	-999	1	-999	0	-999	1	-999	2	2	-999	-999	7	5,6,7,17	5	6	7	17						1	1			1	4				1	2	1	7				1	3	2	0
6	2024-03-18	1	1	-999	2	-999	2	-999	1	-999	0	-999	1	-999	2	2	-999	-999	8	7	7									1	1	7	8	8	4				0	3	3	7				2
7	2024-03-20	1	1	-999	14	-999	1	-999	1	-999	0	-999	1	-999	2	2	-999	-999	7	1,3,7	1	3	7							1	4	8		4	5				1	1	1	2	7	6		1	1
8	2024-03-19	1	1	-999	3	-999	2	-999	1	-999	0	-999	1	-999	1	2	-999	-999	9	1,3,7	1	3	7							1	5			8	4	5			1	3	0	0				1	2	2 4 5	0
9	2024-04-13	1	1	-999	14	-999	3	-999	1	-999	0	-999	2	-999	2	2	-999	-999	10	7,13,18	7	13	18							1	1	4	7	6					1	1	1	1	2			1	1
10	2024-03-20	1	1	-999	10	-999	2	-999	1	-999	0	-999	1	-999	1	2	-999	-999	9	18	18									1	2	4		6	1				0	1	0	6	7	8		1	2	2 3 4 5	0
11	2024-03-18	1	1	-999	6	-999	3	-999	1	-999	0	-999	1	-999	1	2	-999	-999	10	4,5,7,14,16	4	5	7	14	16					1	4			1	6				1	-8	1	99	9			1	2	1 2 3 5	1
12	2024-04-05	1	1	-999	6	-999	3	-999	1	-999	0	-999	2	-999	2	2	-999	-999	9	1,3,8,12,16	1	3	8	12	16					1	2	4		1	5	7	8		0	-8	0		7			1	2	2 3 5 6	0
13	2024-04-02	1	1	-999	13	-999	3	-999	1	-999	0	-999	1	-999	1	2	-999	-999	8	1	1									1	1			1	4				1	-8	1	3	7			1	2	2	0
14	2024-03-18	1	1	-999	11	-999	3	-999	1	-999	0	-999	1	-999	2	2	-999	-999	7	1,2,3,7	1	2	3	7						1	1	4		4	5				1	1	0	7				1	1
15	2024-04-01	1	1	-999	12	-999	3	-999	1	-999	1	-999	1	-999	1	2	-999	-999	10	1,6,7	1	6	7							1	4			6	4				1	-8	0	6	7			1	2	2 1 3 4 5	1
16	2024-03-18	1	1	-999	1	-999	2	-999	1	-999	0	-999	1	-999	2	2	-999	-999	9	2,3,5	2	3	5							1	1	2	3	99					1	3	1	99				2
17	2024-03-18	1	1	-999	3	-999	2	-999	1	-999	0	-999	7	-999	3	2	-999	-999	9	1	1									1	4			4					5	3	1	6	7			2
18	2024-03-18	1	1	-999	5	-999	2	-999	1	-999	0	-999	1	-999	1	2	-999	-999	9	0	0									3	2			99					0	3	3	7				1	2	5 4 3 2	0
19	2024-03-19	1	1	-999	7	-999	2	-999	1	-999	0	-999	1	-999	1	3	-999	-999	10	1,2,3,7	1	2	3	7						1	4			1	4				1	1	0	7				1	2	2 1 3 4 5	1
20	2024-04-13	1	1	-999	2	-999	2	-999	1	-999	0	-999	2	-999	7	1	-999	-999	8	1,7	1	7								1	8			6	7				5	-8	3	7	6			2
21	2024-04-04	1	1	-999	1	-999	2	-999	1	-999	0	-999	1	-999	1	2	-999	-999	10	1,2,3,5,7	1	2	3	5	7					1	2	4		8	4	6			0	2	3	7				2
22	2024-03-20	1	1	-999	9	-999	3	-999	1	-999	0	-999	1	-999	2	2	-999	-999	7	1,7,18	1	7	18							1	4			4	5				0	1	0	6	7			1	1
23	2024-03-18	1	1	-999	14	-999	3	-999	1	-999	0	-999	3	-999	4	2	-999	-999	4	1	1									1	4			4	5				0	1	1	2	7			2
24	2024-03-19	1	1	-999	8	-999	2	-999	1	-999	0	-999	1	-999	2	2	-999	-999	9	7,12	7	12								1	1	4	8	1	7				2	1	1	3				1	1
25	2024-03-19	1	1	-999	9	-999	1	-999	1	-999	0	-999	2	-999	2	2	-999	-999	7	1,7	1	7								1	3			4	5				6	1	1	2	6	7		2
26	2024-04-05	1	1	-999	1	-999	2	-999	1	-999	0	-999	1	-999	1	2	-999	-999	10	7,1,5	7	1	5							2	2	4		8	4	6			0	2	3	99				1	3	2	0
27	2024-03-18	1	1	-999	15	-999	1	-999	1	-999	1	-999	1	-999	1	2	-999	-999	9	2,7,18	2	7	18							1	1	3		5					1	1	0	6				1	1
28	2024-04-08	1	1	-999	11	-999	3	-999	1	-999	0	-999	1	-999	2	2	-999	-999	7	2,3	2	3								1	4	8		5					1	2	1	1	2	6	7	1	1
29	2024-03-18	1	1	-999	4	-999	3	-999	1	-999	0	-999	7	-999	3	2	-999	-999	8	1,3	1	3								1	4			99					1	1	0	6	7			1	3	2 3 4 5	0
30	2024-03-18	1	1	-999	7	-999	2	-999	1	-999	0	-999	1	-999	5	2	-999	-999	9	4,7,14	4	7	14							1	4			99					1	3	0	6				1	2	1 2 3 4 5	1
31	2024-03-18	1	1	-999	4	-999	3	-999	1	-999	0	-999	1	-999	2	2	-999	-999	9	0	0									1	4			3	4	5			5	1	3	99				-8
32	2024-04-04	1	1	-999	2	-999	2	-999	1	-999	0	-999	1	-999	2	2	-999	-999	7	1,3,5,7	1	3	5	7						1	4			5	7				0	-8	3	7				2
33	2024-04-16	2	2	-999	25	-999	1	-999	1	-999	1	-999	1	-999	2	2	-999	-999	9	1,13,16,17	1	13	16	17						1	4	8		7					0	1	1	3				1	3	5 6	0
34	2024-04-07	2	2	-999	21	-999	2	-999	1	-999	1	-999	1	-999	1	1	-999	-999	9	18	18									1	4			6					1	2	1	2	6			1	2	1 3 6	1
35	2024-04-17	2	2	-999	26	-999	1	-999	1	-999	0	-999	4	-999	6	2	-999	-999	8	1,13,16	1	13	16							1	4			6					2	1	1	3				1	1
36	2024-04-17	2	2	-999	26	-999	1	-999	1	-999	0	-999	1	-999	2	2	-999	-999	9	1,3	1	3								1	4	8		3	5	7			1	1	1	3				1	3	5 6	0
37	2024-04-17	2	2	-999	26	-999	1	-999	1	-999	0	-999	1	-999	2	1	-999	-999	7	1,13,16	1	13	16							1	4			6	7				0	1	1	3				1	1
38	2024-04-17	2	2	-999	26	-999	1	-999	1	-999	0	-999	1	-999	2	2	-999	-999	9	1,7,13,16	1	7	13	16						1	4			6	5				2	1	1	3				1	2	5	0
39	2024-04-24	2	2	-999	22	-999	2	-999	1	-999	0	-999	1	-999	2	2	-999	-999	7	3,7,18	3	7	18							1	4			3	5	6			1	2	0	9	7			1	1
40	2024-04-24	2	2	-999	22	-999	2	-999	1	-999	0	-999	1	-999	4	1	-999	-999	5	5,7	5	7								1	4			5	6				0	2	3	99	7			1	1
41	2024-04-15	2	2	-999	17	-999	1	-999	1	-999	0	-999	4	-999	6	2	-999	-999	9	13,16	13	16								1	3			3	5	7			2	1	1	6	7			1	3	3 5	0
42	2024-04-25	2	2	-999	23	-999	2	-999	1	-999	0	-999	5	-999	5	1	-999	-999	9	1,7,18	1	7	18							1	8			3					1	2	3	99				1	1
43	2024-04-15	2	2	-999	17	-999	1	-999	1	-999	0	-999	1	-999	2	2	-999	-999	9	13,16	13	16								1	1			4	7				4	1	1	2	6	7		1	3	2	0
44	2024-04-07	2	2	-999	24	-999	2	-999	1	-999	0	-999	2	-999	3	1	-999	-999	10	10,16	10	16								1	4			3	4				1	2	1	6				1	1
45	2024-04-07	2	2	-999	21	-999	2	-999	1	-999	0	-999	1	-999	1	2	-999	-999	10	1,2,17,18	1	2	17	18						1	8			6					1	2	1	3				1	2	1 6	1
46	2024-04-17	2	2	-999	26	-999	1	-999	1	-999	1	-999	4	-999	6	2	-999	-999	9	1,7,13,16	1	7	13	16						1	4	8		6	7				2	1	1	3				1	3	5	0
47	2024-04-17	2	2	-999	26	-999	1	-999	1	-999	1	-999	1	-999	2	2	-999	-999	8	1,13,16	1	13	16							1	4	8		6					2	1	1	3				1	1
48	2024-04-17	2	2	-999	26	-999	1	-999	1	-999	0	-999	1	-999	2	2	-999	-999	7	1,13,16	1	13	16							1	4			6	7				2	2	1	3				1	2	6	0
49	2024-04-17	2	2	-999	26	-999	1	-999	1	-999	0	-999	1	-999	2	1	-999	-999	9	1,3,13	1	3	13							1	8			6					2	1	1	3				1	2	5	0
50	2024-04-21	2	2	-999	24	-999	2	-999	1	-999	0	-999	1	-999	1	2	-999	-999	10	3,6	3	6								1	4			8	3				1	2	1	6	7			1	2	1 2 3 5	1
51	2024-04-16	2	2	-999	25	-999	1	-999	1	-999	1	-999	1	-999	2	2	-999	-999	9	1,13,17	1	13	17							1	4			6	7				1	1	1	3				1	3	2	0
52	2024-04-16	2	2	-999	25	-999	1	-999	1	-999	1	-999	2	-999	3	2	-999	-999	9	13,17	13	17								1	8			7					1	2	1	3	7			1	3	5 6	0
53	2024-04-17	2	2	-999	26	-999	1	-999	1	-999	0	-999	1	-999	2	2	-999	-999	7	1,17,18	1	17	18							1	4			7					0	1	1	3				1	2	5	0
54	2024-04-15	2	2	-999	17	-999	1	-999	1	-999	0	-999	1	-999	2	1	-999	-999	9	13,16	13	16								1	1			7	99				0	1	1	6	7			1	3	2 6	0
55	2024-04-15	2	2	-999	16	-999	1	-999	1	-999	0	-999	1	-999	1	2	-999	-999	10	1,8,9,13	1	8	9	13						1	1	4	8	1	7				0	1	0	6	7			1	1
56	2024-04-15	2	2	-999	17	-999	1	-999	1	-999	0	-999	1	-999	1	1	-999	-999	10	13,16	13	16								2	1			4	5				2	1	1	2	6	7		1	1
57	2024-04-26	2	2	-999	21	-999	2	-999	1	-999	1	-999	1	-999	2	2	-999	-999	7	1,3,7	1	3	7							1	4			6					1	2	1	2	7			1	1
58	2024-04-16	2	2	-999	25	-999	1	-999	1	-999	0	-999	1	-999	2	2	-999	-999	9	1,6,13,17	1	6	13	17						1	4	8		6					2	1	1	3				1	1
59	2024-04-21	2	2	-999	24	-999	2	-999	1	-999	0	-999	2	-999	7	2	-999	-999	9	3,8	3	8								1	4	8		6	5				1	2	1	6				1	2	1 3	1
60	2024-04-17	2	2	-999	26	-999	1	-999	1	-999	0	-999	1	-999	2	2	-999	-999	9	1,13,16	1	13	16							1	4	8		6	7				1	1	1	3	7			1	3	4 6	0
61	2024-04-15	2	2	-999	16	-999	1	-999	1	-999	0	-999	4	-999	6	3	-999	-999	9	3,10,16,18	3	10	16	18						2	3	4		5	7				0	2	0	6	7			1	1
62	2024-04-16	2	2	-999	25	-999	1	-999	1	-999	1	-999	1	-999	1	2	-999	-999	10	1,13,16,17	1	13	16	17						1	4	8		6	7				2	1	1	3	7			1	3	5 6	0
63	2024-04-16	2	2	-999	25	-999	1	-999	1	-999	0	-999	1	-999	2	1	-999	-999	9	3,13,17	3	13	17							1	8			6	7				2	2	1	3				1	2	2	0
64	2024-04-16	2	2	-999	25	-999	1	-999	1	-999	1	-999	4	-999	6	2	-999	-999	9	1,13,16	1	13	16							1	4	7		5	6				2	1	1	3	6			1	3	2 6	0
65	2024-04-24	2	2	-999	22	-999	2	-999	1	-999	0	-999	1	-999	2	2	-999	-999	7	1,3,8	1	3	8							1	1			7	5				1	2	0	6				1	1
66	2024-04-15	2	2	-999	17	-999	1	-999	1	-999	0	-999	1	-999	2	1	-999	-999	10	13,16	13	16								1	1			7					4	1	1	2	6	7		1	1
67	2024-04-16	2	2	-999	25	-999	1	-999	1	-999	0	-999	1	-999	2	2	-999	-999	9	1,3,13,16	1	3	13	16						1	1			7					1	1	1	3				1	3	2 5	0
68	2024-04-16	2	2	-999	25	-999	1	-999	1	-999	0	-999	1	-999	1	2	-999	-999	10	1,13,16,17	1	13	16	17						1	4	8		6					2	1	1	3				1	3	5 6	0
69	2024-04-19	2	3	-999	20	-999	2	-999	1	-999	0	-999	2	-999	3	1	-999	-999	8	1,8	1	8								1	4			7					1	-8	1	3	7			1	1
70	2024-04-04	2	3	-999	28	-999	1	-999	1	-999	1	-999	3	-999	7	2	-999	-999	5	2,7	2	7								2	4			7	5				0	1	0	6				1	1
71	2024-04-06	2	3	-999	27	-999	1	-999	1	-999	0	-999	4	-999	6	2	-999	-999	9	1,2,6,12,13	1	2	6	12	13					1	1	4		1	3	4	5	8	1	1	0	9				1	1
72	2024-04-06	2	3	-999	27	-999	1	-999	1	-999	0	-999	4	-999	6	1	-999	-999	9	1,2,5,6,18	1	2	5	6	18					2	4			1	3	4	5		1	1	3	6				1	1
73	2024-04-19	2	3	-999	18	-999	2	-999	1	-999	0	-999	1	-999	2	1	-999	-999	9	6	6									2	1	8		5	7				3	-8	0	6	7			1	2	3 5 1	1
74	2024-04-19	2	3	-999	18	-999	2	-999	1	-999	0	-999	3	-999	7	1	-999	-999	9	1,2,6,13	1	2	6	13						1				3	4	6			0	1	0	6	7			1	1
75	2024-04-04	2	3	-999	28	-999	1	-999	1	-999	1	-999	3	-999	7	2	-999	-999	9	1,7,18	1	7	18							1	4	8		1	3	4	5		0	1	0	6				1	1
76	2024-04-17	2	3	-999	20	-999	2	-999	1	-999	1	-999	4	-999	6	2	-999	-999	7	1,2,3	1	2	3							1	4			6	7				3	1	1	3	7			1	1
77	2024-04-06	2	3	-999	27	-999	1	-999	1	-999	1	-999	4	-999	6	2	-999	-999	9	2,6,8,12,16	2	6	8	12	16					1	1	4		1	5	6			0	2	1	3				1	1
78	2024-04-17	2	3	-999	19	-999	2	-999	1	-999	0	-999	4	-999	6	2	-999	-999	7	1,8,13	1	8	13							1	4			5	3				3	3	0	6				1	1
79	2024-04-17	2	3	-999	19	-999	2	-999	1	-999	1	-999	1	-999	3	2	-999	-999	9	1,3,18	1	3	18							1	4			1	8	6	7		3	1	1	6				1	1
80	2024-04-17	2	3	-999	19	-999	2	-999	1	-999	0	-999	4	-999	6	2	-999	-999	5	0	0									1	4			1					0	2	0	99	6			1	1
81	2024-04-17	2	3	-999	19	-999	2	-999	1	-999	0	-999	4	-999	6	2	-999	-999	9	1,6,8	1	6	8							1	4			3	8				4	2	1	2	6	7		1	1
82	2024-04-19	2	3	-999	18	-999	2	-999	1	-999	0	-999	1	-999	6	1	-999	-999	8	1,3	1	3								1				3	4	5			4	1	0	7				1	2	1 2 3 4 5	1
83	2024-04-04	2	3	-999	29	-999	1	-999	1	-999	1	-999	1	-999	4	2	-999	-999	9	1,3,8	1	3	8							1	4			7					1	-8	0	6				1	1
84	2024-04-06	2	3	-999	27	-999	1	-999	1	-999	1	-999	4	-999	6	2	-999	-999	8	1,2,6,12,16	1	2	6	12	16					1	1	4		1	7				0	2	1	3				1	1
85	2024-04-04	2	3	-999	29	-999	1	-999	1	-999	1	-999	1	-999	4	2	-999	-999	7	1,3,8	1	3	8							1	4			3	5	8			1	-8	1	1				1	1
86	2024-04-08	2	3	-999	29	-999	1	-999	1	-999	1	-999	1	-999	4	1	-999	-999	7	1,5,8	1	5	8							1	4			1	8				0	-8	1	2	6			1	1
87	2024-04-17	2	3	-999	20	-999	2	-999	1	-999	1	-999	4	-999	6	2	-999	-999	5	1,6	1	6								1	4			5	7				4	1	1	99				1	1
88	2024-04-04	2	3	-999	29	-999	1	-999	1	-999	1	-999	1	-999	4	2	-999	-999	7	1,3	1	3								2	4			1	6				1	3	1	1				1	1
89	2024-04-06	2	3	-999	27	-999	1	-999	1	-999	0	-999	4	-999	6	1	-999	-999	9	1,3,5,17	1	3	5	17						1	1	4		7	6	1			3	1	1	3				1	1
90	2024-04-07	2	3	-999	29	-999	1	-999	1	-999	1	-999	1	-999	4	1	-999	-999	7	1,3,8	1	3	8							1	4			1	6				1	2	0	6				1	1
91	2024-04-04	2	3	-999	28	-999	1	-999	1	-999	1	-999	2	-999	7	2	-999	-999	9	1,5,6	1	5	6							1	4	5		5	6				1	2	0	99				1	3	5 2 3 1	1
92	2024-04-17	2	3	-999	20	-999	2	-999	1	-999	1	-999	4	-999	6	1	-999	-999	8	1,2,3,6	1	2	3	6						1	4			6	5	4			4	2	1	6	7			1	1
93	2024-04-19	2	3	-999	20	-999	2	-999	1	-999	0	-999	4	-999	6	1	-999	-999	5	1,8,18	1	8	18							1	4			3	4	8			1	1	1	3	7			1	1
94	2024-04-04	2	3	-999	28	-999	1	-999	1	-999	1	-999	3	-999	7	2	-999	-999	8	7,8,18	7	8	18							2	4	8		3	4	5			0	1	0	99				1	1
95	2024-04-06	2	3	-999	27	-999	1	-999	1	-999	1	-999	4	-999	6	1	-999	-999	9	1,2,3,6,12,16	1	2	3	6	12	16				1	1	4		1					6	2	0	99				1	1
96	2024-04-19	2	3	-999	20	-999	2	-999	1	-999	0	-999	1	-999	4	1	-999	-999	8	6,8	6	8								1	4			4	5				0	1	1	3				1	1
97	2024-04-19	2	3	-999	18	-999	2	-999	1	-999	0	-999	1	-999	1	2	-999	-999	10	1,2,6,12,13,16	1	2	6	12	13	16				1	1	2		3	4	5	8		6	1	1	3				1	3	1 3 5	1
98	2024-04-17	2	3	-999	19	-999	2	-999	1	-999	1	-999	4	-999	6	1	-999	-999	5	0	0									1	4			4	5				3	1	1	3	7			1	1
99	2024-04-04	2	3	-999	28	-999	1	-999	1	-999	1	-999	3	-999	7	2	-999	-999	5	5,10,16	5	10	16							2	1			5	7				0	1	0	9				1	3	5 2	0
100	2024-04-04	2	3	-999	28	-999	1	-999	1	-999	1	-999	2	-999	7	2	-999	-999	9	3,7,18	3	7	18							1	4			6					1	1	3	3				1	3	5 3 1	1
101	2024-04-04	2	3	-999	27	-999	1	-999	1	-999	1	-999	4	-999	6	1	-999	-999	9	1,2,3,4,5,6,7,8,18	1	2	3	4	5	6	7	8	18	1	1	4	5	6					3	1	0	7				1	1
102	2024-04-04	2	3	-999	28	-999	1	-999	1	-999	1	-999	2	-999	4	2	-999	-999	9	1,16	1	16								1	1	4	8	1	7				4	1	0	6				1	3	1 5 3 2	1
103	2024-04-08	2	3	-999	29	-999	1	-999	1	-999	1	-999	1	-999	1	3	-999	-999	9	1,3,8	1	3	8							1	4			1	7				1	1	1	2	6			1	1
104	2024-04-17	2	3	-999	19	-999	2	-999	1	-999	1	-999	4	-999	6	2	-999	-999	5	6	6									1	4			5	6				6	1	1	3				1	1
105	2024-04-19	2	3	-999	18	-999	2	-999	1	-999	0	-999	1	-999	2	2	-999	-999	9	1,3,13,17	1	3	13	17						1	1	4	8	6					1	1	1	6				1	2	1 2 3 4 5	1
106	2024-04-07	2	3	-999	29	-999	1	-999	1	-999	1	-999	1	-999	4	2	-999	-999	7	1,3,13,17	1	3	13	17						1	4			1	6				0	2	0	9				1	1
107	2024-04-19	2	3	-999	18	-999	2	-999	1	-999	0	-999	1	-999	2	2	-999	-999	7	6	6									1	4			5					4	1	0	6	7			1	3	1 3 2 4 5	1
108	2024-03-18	3	4	-999	38	-999	1	-999	1	-999	0	-999	1	-999	2	2	-999	-999	7	2,6	2	6								1	4			6	4				1	1	1	6	7			1	1
109	2024-05-17	3	4	-999	37	-999	1	-999	1	-999	0	-999	1	-999	3	3	-999	-999	8	1,2	1	2								1	3	4		1	4	5			4	1	1	3				1	2	13	1
110	2024-03-21	3	4	-999	36	-999	1	-999	1	-999	1	-999	1	-999	4	1	-999	-999	8	1,2,6	1	2	6							2	3			3	4	5			1	1	1	3				1	2	3	0
111	2024-03-18	3	4	-999	38	-999	1	-999	1	-999	1	-999	1	-999	4	2	-999	-999	7	1,2	1	2								1	4			6					1	1	1	6	7			1	1
112	2024-03-18	3	4	-999	38	-999	1	-999	1	-999	1	-999	7	-999	3	1	-999	-999	7	6	6									1	4			6					1	1	0	6	7			1	1
113	2024-03-20	3	4	-999	39	-999	3	-999	1	-999	0	-999	1	-999	4	2	-999	-999	7	1,2	1	2								1	4			1	5				0	1	0	6	7			1	1
114	2024-03-20	3	4	-999	40	-999	3	-999	1	-999	1	-999	4	-999	4	2	-999	-999	4	2	2									1	4			4	5				1	1	3	6	7			1	1
115	2024-03-18	3	4	-999	38	-999	1	-999	1	-999	1	-999	4	-999	4	2	-999	-999	2	6	6									1	4			5					6	3	3	6				1	1	.
116	2024-03-20	3	4	-999	38	-999	1	-999	1	-999	0	-999	1	-999	2	2	-999	-999	7	6	6									1	4			3	4	5	6		1	1	1	6	7			1	1
117	2024-03-24	3	4	-999	30	-999	1	-999	1	-999	1	-999	4	-999	6	1	-999	-999	7	0	0									2	3			8	4	5			1	2	1	3				1	2	1	1
118	2024-03-19	3	4	-999	38	-999	1	-999	1	-999	1	-999	6	-999	6	2	-999	-999	4	1	1									1	4			1	3	6			1	1	1	7	9			1	1
119	2024-03-20	3	4	-999	39	-999	3	-999	1	-999	1	-999	1	-999	4	2	-999	-999	7	1	1									1	4			5					1	1	0	6	7			1	1
120	2024-03-21	3	4	-999	31	-999	3	-999	1	-999	1	-999	1	-999	2	1	-999	-999	6	1,2	1	2								2				1	4				1	1	1	6				1	2	1	1
121	2024-03-29	3	4	-999	42	-999	1	-999	1	-999	1	-999	1	-999	4	1	-999	-999	4	1	1									1	3			99					0	1	1	3				1	2	1	1
122	2024-05-17	3	4	-999	33	-999	1	-999	1	-999	1	-999	7	-999	3	1	-999	-999	9	1	1									1				8	4				1	1	1	3				1	2	3	0
123	2024-03-18	3	4	-999	38	-999	1	-999	1	-999	0	-999	1	-999	2	2	-999	-999	7	6	6									1	4			5					6	1	3	6				1	2	1	1
124	2024-03-22	3	4	-999	35	-999	1	-999	1	-999	1	-999	5	-999	6	1	-999	-999	3	1	1									2	3			3	4	5			1	1	1	3				1	3	1 2	1
125	2024-03-25	3	4	-999	32	-999	1	-999	1	-999	1	-999	1	-999	2	1	-999	-999	5	1,3	1	3								2	3			8	4	5			1	1	1	3				2
126	2024-03-22	3	4	-999	34	-999	1	-999	1	-999	1	-999	7	-999	7	1	-999	-999	9	1,6	1	6								1	4	8		8	4	5	6		1	1	1	3				1	3	1	1
127	2024-03-18	3	4	-999	38	-999	1	-999	1	-999	0	-999	5	-999	2	1	-999	-999	7	0	0									1	1	8		3	4	5			1	1	1	6	7			1	2	1 2 3	1
128	2024-03-19	3	4	-999	38	-999	1	-999	1	-999	1	-999	5	-999	3	2	-999	-999	9	1	1									1	4			3					6	1	1	7				1	1
129	2022-03-22	3	4	-999	33	-999	1	-999	1	-999	1	-999	7	-999	7	1	-999	-999	3	2	2									1	4			4	3				1	1	1	3				2
[truncated: 91 more columns]

## Sheet: Labels
KEY	B0	B0a	B0a2	B0b	B0b2	B0c	B0c2	B0d	Consent	B0e	B0f	B1	B2	B3	B4	B5	B6	B7	C1	C1_1ax	C1_2ax	C1_3ax	C1_4ax	C1_5ax	C1_6ax	C1_7ax	C1_8ax	C1_9ax	C2	C2b	C2c	C2d	C3_1a	C3_2a	C3_3a	C3_4a	C3_5a	C4_1	C5	C6_1x	C6_1a	C6_2a	C6_3a	C6_4a	D1	D2	D2a	D2a_1	D2a_2
1	2024-04-19	Honduras	Honduras	-999	11	-999	Slightly affected	-999	Yes	-999	female	-999	Clinical Healthcare Worker at primary health facility or clinic	-999	No	-999	-999	Some University	7	Screening/ triage system at entrance of health facility/or separate									High-level of concern	Fear/Worry of COVID (unknown disease, general fear and is spread globally, misinformation)			Prevention					0	Partially	0	Support by MoH/health system				Yes	Virtual/remote training	2	No	Yes
2	2024-03-18	Honduras	Honduras	-999	15	-999	Yes/Heavily	-999	Yes	-999	female	-999	Clinical Healthcare Worker at primary health facility or clinic	-999	No	-999	-999	University Completed	1,2,5,7	Proper Use of Personal Protective Equipment (PPE)	Handwashing/sanitizer in the facility emphasized	Case management system (including isolation/quarantine, home-based care, referral)	Screening/ triage system at entrance of health facility/or separate						High-level of concern	Experience with other infectious disease	Fear/Worry of COVID (unknown disease, general fear and is spread globally, misinformation)		COVID Awareness					Affected due to other shocks	Yes	0	Continued support by international organizations/partner	Support by MoH/health system			Yes	In-person training
3	2024-04-05	Honduras	Honduras	-999	13	-999	Slightly affected	-999	Yes	-999	female	-999	Clinical Healthcare Worker at primary health facility or clinic	-999	Yes	-999	-999	Some University	1,2,3,7	Proper Use of Personal Protective Equipment (PPE)	Handwashing/sanitizer in the facility emphasized	Patient flow and spacing adapted in the health facility	Screening/ triage system at entrance of health facility/or separate						No concern	Experience with other infectious disease	Fear/Worry of COVID (unknown disease, general fear and is spread globally, misinformation)		Other					Negative effect on Service	No	1	Support decrease- lack of supplies/medicine				Yes	Hybrid training (some in-person and some online)	2	No	Yes
4	2024-03-18	Honduras	Honduras	-999	15	-999	Yes/Heavily	-999	Yes	-999	female	-999	Clinical Healthcare Worker at primary health facility or clinic	-999	No	-999	-999	University Completed	3,13,16	Patient flow and spacing adapted in the health facility	Mobile or temporary health units/teams	Increasing types of services (e.g., other health, nutrition, food, MH, GBV)							High-level of concern	Seeing others get sick or die	Experience with other infectious disease		Other					Affected due to other shocks	Yes	1	Continued support by international organizations/partner				Yes	In-person training
5	2024-04-03	Honduras	Honduras	-999	13	-999	Slightly affected	-999	Yes	-999	female	-999	Clinical Healthcare Worker at primary health facility or clinic	-999	No	-999	-999	Training/Technical School Completed	5,6,7,17	Case management system (including isolation/quarantine, home-based care, referral)	RCCE to encourage trust of services (i.e., community-based health messaging, including addressing rumors or misinformation)	Screening/ triage system at entrance of health facility/or separate	Limiting the number of patients per day						High-level of concern	Seeing others get sick or die			Vaccination	Proper Use of PPE				Negative effect on Service	Partially	1	Support by MoH/health system				Yes	Hybrid training (some in-person and some online)	2	No	Yes
6	2024-03-18	Honduras	Honduras	-999	2	-999	No, not affected	-999	Yes	-999	female	-999	Clinical Healthcare Worker at primary health facility or clinic	-999	No	-999	-999	Some University	7	Screening/ triage system at entrance of health facility/or separate									High-level of concern	Seeing others get sick or die	Lack of Access to Treatment (incl from costs) and Health System Capacity	Other	Proper WASH and Hygenie	Proper Use of PPE				0	No	3	Support by MoH/health system				No
7	2024-03-20	Honduras	Honduras	-999	14	-999	Yes/Heavily	-999	Yes	-999	female	-999	Clinical Healthcare Worker at primary health facility or clinic	-999	No	-999	-999	Training/Technical School Completed	1,3,7	Proper Use of Personal Protective Equipment (PPE)	Patient flow and spacing adapted in the health facility	Screening/ triage system at entrance of health facility/or separate							High-level of concern	Fear/Worry of COVID (unknown disease, general fear and is spread globally, misinformation)	Other		Proper Use of PPE	Social Distancing				Negative effect on Service	Yes	1	Support decrease- lack of supplies/medicine	Support by MoH/health system	Continued support by international organizations/partner		Yes	In-person training
8	2024-03-19	Honduras	Honduras	-999	3	-999	No, not affected	-999	Yes	-999	female	-999	Clinical Healthcare Worker at primary health facility or clinic	-999	No	-999	-999	University Completed	1,3,7	Proper Use of Personal Protective Equipment (PPE)	Patient flow and spacing adapted in the health facility	Screening/ triage system at entrance of health facility/or separate							High-level of concern	Lack of Vaccines			Proper WASH and Hygenie	Proper Use of PPE	Social Distancing			Negative effect on Service	No	0	0				Yes	Virtual/remote training	2 4 5	No	Yes
9	2024-04-13	Honduras	Honduras	-999	14	-999	Slightly affected	-999	Yes	-999	female	-999	Non-Clinical Healthcare Worker at primary health facility or clinic	-999	No	-999	-999	Higher than University (Graduate Degree/Doctorate, etc.)	7,13,18	Screening/ triage system at entrance of health facility/or separate	Mobile or temporary health units/teams	Other (limited services, worked overtime, more staff, donations for other orgs)							High-level of concern	Seeing others get sick or die	Fear/Worry of COVID (unknown disease, general fear and is spread globally, misinformation)	Lack of Access to Treatment (incl from costs) and Health System Capacity	COVID Awareness					Negative effect on Service	Yes	1	Support decrease - lack of resources	Support decrease- lack of supplies/medicine			Yes	In-person training
10	2024-03-20	Honduras	Honduras	-999	10	-999	No, not affected	-999	Yes	-999	female	-999	Clinical Healthcare Worker at primary health facility or clinic	-999	No	-999	-999	University Completed	18	Other (limited services, worked overtime, more staff, donations for other orgs)									High-level of concern	Other Co-morbidities, eldertly, pregnant make them at-risk	Fear/Worry of COVID (unknown disease, general fear and is spread globally, misinformation)		COVID Awareness	Vaccination				0	Yes	0	Continued support by international organizations/partner	Support by MoH/health system	Support by local organizations		Yes	Virtual/remote training	2 3 4 5	No	Yes
11	2024-03-18	Honduras	Honduras	-999	6	-999	Slightly affected	-999	Yes	-999	female	-999	Clinical Healthcare Worker at primary health facility or clinic	-999	No	-999	-999	Higher than University (Graduate Degree/Doctorate, etc.)	4,5,7,14,16	Community surveillance	Case management system (including isolation/quarantine, home-based care, referral)	Screening/ triage system at entrance of health facility/or separate	Case testing/laboratory procedures	Increasing types of services (e.g., other health, nutrition, food, MH, GBV)					High-level of concern	Fear/Worry of COVID (unknown disease, general fear and is spread globally, misinformation)			Vaccination	COVID Awareness				Negative effect on Service	Don’t know	1	Other	Continued support - Don't Know/Did not say			Yes	Virtual/remote training	1 2 3 5	Yes	Yes
12	2024-04-05	Honduras	Honduras	-999	6	-999	Slightly affected	-999	Yes	-999	female	-999	Non-Clinical Healthcare Worker at primary health facility or clinic	-999	No	-999	-999	University Completed	1,3,8,12,16	Proper Use of Personal Protective Equipment (PPE)	Patient flow and spacing adapted in the health facility	Disinfection and waste management in the health facility	COVID-19 vaccination dissemination procedures	Increasing types of services (e.g., other health, nutrition, food, MH, GBV)					High-level of concern	Other Co-morbidities, eldertly, pregnant make them at-risk	Fear/Worry of COVID (unknown disease, general fear and is spread globally, misinformation)		Vaccination	Social Distancing	Prevention	Proper WASH and Hygenie		0	Don’t know	0		Support by MoH/health system			Yes	Virtual/remote training	2 3 5 6	No	Yes
13	2024-04-02	Honduras	Honduras	-999	13	-999	Slightly affected	-999	Yes	-999	female	-999	Clinical Healthcare Worker at primary health facility or clinic	-999	No	-999	-999	Some University	1	Proper Use of Personal Protective Equipment (PPE)									High-level of concern	Seeing others get sick or die			Vaccination	Proper Use of PPE				Negative effect on Service	Don’t know	1	Support ended - End of activities	Support by MoH/health system			Yes	Virtual/remote training	2	No	Yes
14	2024-03-18	Honduras	Honduras	-999	11	-999	Slightly affected	-999	Yes	-999	female	-999	Clinical Healthcare Worker at primary health facility or clinic	-999	No	-999	-999	Training/Technical School Completed	1,2,3,7	Proper Use of Personal Protective Equipment (PPE)	Handwashing/sanitizer in the facility emphasized	Patient flow and spacing adapted in the health facility	Screening/ triage system at entrance of health facility/or separate						High-level of concern	Seeing others get sick or die	Fear/Worry of COVID (unknown disease, general fear and is spread globally, misinformation)		Proper Use of PPE	Social Distancing				Negative effect on Service	Yes	0	Support by MoH/health system				Yes	In-person training
15	2024-04-01	Honduras	Honduras	-999	12	-999	Slightly affected	-999	Yes	-999	male	-999	Clinical Healthcare Worker at primary health facility or clinic	-999	No	-999	-999	Higher than University (Graduate Degree/Doctorate, etc.)	1,6,7	Proper Use of Personal Protective Equipment (PPE)	RCCE to encourage trust of services (i.e., community-based health messaging, including addressing rumors or misinformation)	Screening/ triage system at entrance of health facility/or separate							High-level of concern	Fear/Worry of COVID (unknown disease, general fear and is spread globally, misinformation)			COVID Awareness	Proper Use of PPE				Negative effect on Service	Don’t know	0	Continued support by international organizations/partner	Support by MoH/health system			Yes	Virtual/remote training	2 1 3 4 5	Yes	Yes
16	2024-03-18	Honduras	Honduras	-999	1	-999	No, not affected	-999	Yes	-999	female	-999	Clinical Healthcare Worker at primary health facility or clinic	-999	No	-999	-999	University Completed	2,3,5	Handwashing/sanitizer in the facility emphasized	Patient flow and spacing adapted in the health facility	Case management system (including isolation/quarantine, home-based care, referral)							High-level of concern	Seeing others get sick or die	Other Co-morbidities, eldertly, pregnant make them at-risk	Experience with other infectious disease	Other					Negative effect on Service	No	1	Other				No
17	2024-03-18	Honduras	Honduras	-999	3	-999	No, not affected	-999	Yes	-999	female	-999	Other (please specify)	-999	No	-999	-999	University Completed	1	Proper Use of Personal Protective Equipment (PPE)									High-level of concern	Fear/Worry of COVID (unknown disease, general fear and is spread globally, misinformation)			Proper Use of PPE					Affected due to other shocks	No	1	Continued support by international organizations/partner	Support by MoH/health system			No
18	2024-03-18	Honduras	Honduras	-999	5	-999	No, not affected	-999	Yes	-999	female	-999	Clinical Healthcare Worker at primary health facility or clinic	-999	No	-999	-999	University Completed	0	0									Low-level of concern	Other Co-morbidities, eldertly, pregnant make them at-risk			Other					0	No	3	Support by MoH/health system				Yes	Virtual/remote training	5 4 3 2	No	Yes
19	2024-03-19	Honduras	Honduras	-999	7	-999	No, not affected	-999	Yes	-999	female	-999	Clinical Healthcare Worker at primary health facility or clinic	-999	Somewhat changed	-999	-999	Higher than University (Graduate Degree/Doctorate, etc.)	1,2,3,7	Proper Use of Personal Protective Equipment (PPE)	Handwashing/sanitizer in the facility emphasized	Patient flow and spacing adapted in the health facility	Screening/ triage system at entrance of health facility/or separate						High-level of concern	Fear/Worry of COVID (unknown disease, general fear and is spread globally, misinformation)			Vaccination	Proper Use of PPE				Negative effect on Service	Yes	0	Support by MoH/health system				Yes	Virtual/remote training	2 1 3 4 5	Yes	Yes
20	2024-04-13	Honduras	Honduras	-999	2	-999	No, not affected	-999	Yes	-999	female	-999	Non-Clinical Healthcare Worker at primary health facility or clinic	-999	Yes	-999	-999	Some University	1,7	Proper Use of Personal Protective Equipment (PPE)	Screening/ triage system at entrance of health facility/or separate								High-level of concern	Other			COVID Awareness	Prevention				Affected due to other shocks	Don’t know	3	Support by MoH/health system	Continued support by international organizations/partner			No
21	2024-04-04	Honduras	Honduras	-999	1	-999	No, not affected	-999	Yes	-999	female	-999	Clinical Healthcare Worker at primary health facility or clinic	-999	No	-999	-999	Higher than University (Graduate Degree/Doctorate, etc.)	1,2,3,5,7	Proper Use of Personal Protective Equipment (PPE)	Handwashing/sanitizer in the facility emphasized	Patient flow and spacing adapted in the health facility	Case management system (including isolation/quarantine, home-based care, referral)	Screening/ triage system at entrance of health facility/or separate					High-level of concern	Other Co-morbidities, eldertly, pregnant make them at-risk	Fear/Worry of COVID (unknown disease, general fear and is spread globally, misinformation)		Proper WASH and Hygenie	Proper Use of PPE	COVID Awareness			0	Partially	3	Support by MoH/health system				No
22	2024-03-20	Honduras	Honduras	-999	9	-999	Slightly affected	-999	Yes	-999	female	-999	Clinical Healthcare Worker at primary health facility or clinic	-999	No	-999	-999	Training/Technical School Completed	1,7,18	Proper Use of Personal Protective Equipment (PPE)	Screening/ triage system at entrance of health facility/or separate	Other (limited services, worked overtime, more staff, donations for other orgs)							High-level of concern	Fear/Worry of COVID (unknown disease, general fear and is spread globally, misinformation)			Proper Use of PPE	Social Distancing				0	Yes	0	Continued support by international organizations/partner	Support by MoH/health system			Yes	In-person training
23	2024-03-18	Honduras	Honduras	-999	14	-999	Slightly affected	-999	Yes	-999	female	-999	Other facility staff (cleaning or waste management)	-999	No	-999	-999	Some Secondary Education	1	Proper Use of Personal Protective Equipment (PPE)									High-level of concern	Fear/Worry of COVID (unknown disease, general fear and is spread globally, misinformation)			Proper Use of PPE	Social Distancing				0	Yes	1	Support decrease- lack of supplies/medicine	Support by MoH/health system			No
24	2024-03-19	Honduras	Honduras	-999	8	-999	No, not affected	-999	Yes	-999	female	-999	Clinical Healthcare Worker at primary health facility or clinic	-999	No	-999	-999	University Completed	7,12	Screening/ triage system at entrance of health facility/or separate	COVID-19 vaccination dissemination procedures								High-level of concern	Seeing others get sick or die	Fear/Worry of COVID (unknown disease, general fear and is spread globally, misinformation)	Other	Vaccination	Prevention				Negative effect on HH Income	Yes	1	Support ended - End of activities				Yes	In-person training
25	2024-03-19	Honduras	Honduras	-999	9	-999	Yes/Heavily	-999	Yes	-999	female	-999	Non-Clinical Healthcare Worker at primary health facility or clinic	-999	No	-999	-999	Training/Technical School Completed	1,7	Proper Use of Personal Protective Equipment (PPE)	Screening/ triage system at entrance of health facility/or separate								High-level of concern	Experience with other infectious disease			Proper Use of PPE	Social Distancing				Other	Yes	1	Support decrease- lack of supplies/medicine	Continued support by international organizations/partner	Support by MoH/health system		No
26	2024-04-05	Honduras	Honduras	-999	1	-999	No, not affected	-999	Yes	-999	female	-999	Clinical Healthcare Worker at primary health facility or clinic	-999	No	-999	-999	Higher than University (Graduate Degree/Doctorate, etc.)	7,1,5	Screening/ triage system at entrance of health facility/or separate	Proper Use of Personal Protective Equipment (PPE)	Case management system (including isolation/quarantine, home-based care, referral)							Moderate-level of concern	Other Co-morbidities, eldertly, pregnant make them at-risk	Fear/Worry of COVID (unknown disease, general fear and is spread globally, misinformation)		Proper WASH and Hygenie	Proper Use of PPE	COVID Awareness			0	Partially	3	Other				Yes	Hybrid training (some in-person and some online)	2	No	Yes
27	2024-03-18	Honduras	Honduras	-999	15	-999	Yes/Heavily	-999	Yes	-999	male	-999	Clinical Healthcare Worker at primary health facility or clinic	-999	No	-999	-999	University Completed	2,7,18	Handwashing/sanitizer in the facility emphasized	Screening/ triage system at entrance of health facility/or separate	Other (limited services, worked overtime, more staff, donations for other orgs)							High-level of concern	Seeing others get sick or die	Experience with other infectious disease		Social Distancing					Negative effect on Service	Yes	0	Continued support by international organizations/partner				Yes	In-person training
28	2024-04-08	Honduras	Honduras	-999	11	-999	Slightly affected	-999	Yes	-999	female	-999	Clinical Healthcare Worker at primary health facility or clinic	-999	No	-999	-999	Training/Technical School Completed	2,3	Handwashing/sanitizer in the facility emphasized	Patient flow and spacing adapted in the health facility								High-level of concern	Fear/Worry of COVID (unknown disease, general fear and is spread globally, misinformation)	Other		Social Distancing					Negative effect on Service	Partially	1	Support decrease - lack of resources	Support decrease- lack of supplies/medicine	Continued support by international organizations/partner	Support by MoH/health system	Yes	In-person training
29	2024-03-18	Honduras	Honduras	-999	4	-999	Slightly affected	-999	Yes	-999	female	-999	Other (please specify)	-999	No	-999	-999	Some University	1,3	Proper Use of Personal Protective Equipment (PPE)	Patient flow and spacing adapted in the health facility								High-level of concern	Fear/Worry of COVID (unknown disease, general fear and is spread globally, misinformation)			Other					Negative effect on Service	Yes	0	Continued support by international organizations/partner	Support by MoH/health system			Yes	Hybrid training (some in-person and some online)	2 3 4 5	No	Yes
30	2024-03-18	Honduras	Honduras	-999	7	-999	No, not affected	-999	Yes	-999	female	-999	Clinical Healthcare Worker at primary health facility or clinic	-999	No	-999	-999	University Completed	4,7,14	Community surveillance	Screening/ triage system at entrance of health facility/or separate	Case testing/laboratory procedures							High-level of concern	Fear/Worry of COVID (unknown disease, general fear and is spread globally, misinformation)			Other					Negative effect on Service	No	0	Continued support by international organizations/partner				Yes	Virtual/remote training	1 2 3 4 5	Yes	Yes
31	2024-03-18	Honduras	Honduras	-999	4	-999	Slightly affected	-999	Yes	-999	female	-999	Clinical Healthcare Worker at primary health facility or clinic	-999	No	-999	-999	University Completed	0	0									High-level of concern	Fear/Worry of COVID (unknown disease, general fear and is spread globally, misinformation)			Proper Sterizilation	Proper Use of PPE	Social Distancing			Affected due to other shocks	Yes	3	Other				Don't know
32	2024-04-04	Honduras	Honduras	-999	2	-999	No, not affected	-999	Yes	-999	female	-999	Clinical Healthcare Worker at primary health facility or clinic	-999	No	-999	-999	Training/Technical School Completed	1,3,5,7	Proper Use of Personal Protective Equipment (PPE)	Patient flow and spacing adapted in the health facility	Case management system (including isolation/quarantine, home-based care, referral)	Screening/ triage system at entrance of health facility/or separate						High-level of concern	Fear/Worry of COVID (unknown disease, general fear and is spread globally, misinformation)			Social Distancing	Prevention				0	Don’t know	3	Support by MoH/health system				No
33	2024-04-16	Syria	GOS	-999	25	-999	Yes/Heavily	-999	Yes	-999	male	-999	Clinical Healthcare Worker at primary health facility or clinic	-999	No	-999	-999	University Completed	1,13,16,17	Proper Use of Personal Protective Equipment (PPE)	Mobile or temporary health units/teams	Increasing types of services (e.g., other health, nutrition, food, MH, GBV)	Limiting the number of patients per day						High-level of concern	Fear/Worry of COVID (unknown disease, general fear and is spread globally, misinformation)	Other		Prevention					0	Yes	1	Support ended - End of activities				Yes	Hybrid training (some in-person and some online)	5 6	No	No
34	2024-04-07	Syria	GOS	-999	21	-999	No, not affected	-999	Yes	-999	male	-999	Clinical Healthcare Worker at primary health facility or clinic	-999	Yes	-999	-999	University Completed	18	Other (limited services, worked overtime, more staff, donations for other orgs)									High-level of concern	Fear/Worry of COVID (unknown disease, general fear and is spread globally, misinformation)			COVID Awareness					Negative effect on Service	Partially	1	Support decrease- lack of supplies/medicine	Continued support by international organizations/partner			Yes	Virtual/remote training	1 3 6	Yes	No
35	2024-04-17	Syria	GOS	-999	26	-999	Yes/Heavily	-999	Yes	-999	female	-999	Community Health Worker or Volunteer	-999	No	-999	-999	Some University	1,13,16	Proper Use of Personal Protective Equipment (PPE)	Mobile or temporary health units/teams	Increasing types of services (e.g., other health, nutrition, food, MH, GBV)							High-level of concern	Fear/Worry of COVID (unknown disease, general fear and is spread globally, misinformation)			COVID Awareness					Negative effect on HH Income	Yes	1	Support ended - End of activities				Yes	In-person training
36	2024-04-17	Syria	GOS	-999	26	-999	Yes/Heavily	-999	Yes	-999	female	-999	Clinical Healthcare Worker at primary health facility or clinic	-999	No	-999	-999	University Completed	1,3	Proper Use of Personal Protective Equipment (PPE)	Patient flow and spacing adapted in the health facility								High-level of concern	Fear/Worry of COVID (unknown disease, general fear and is spread globally, misinformation)	Other		Proper Sterizilation	Social Distancing	Prevention			Negative effect on Service	Yes	1	Support ended - End of activities				Yes	Hybrid training (some in-person and some online)	5 6	No	No
37	2024-04-17	Syria	GOS	-999	26	-999	Yes/Heavily	-999	Yes	-999	female	-999	Clinical Healthcare Worker at primary health facility or clinic	-999	Yes	-999	-999	Training/Technical School Completed	1,13,16	Proper Use of Personal Protective Equipment (PPE)	Mobile or temporary health units/teams	Increasing types of services (e.g., other health, nutrition, food, MH, GBV)							High-level of concern	Fear/Worry of COVID (unknown disease, general fear and is spread globally, misinformation)			COVID Awareness	Prevention				0	Yes	1	Support ended - End of activities				Yes	In-person training
38	2024-04-17	Syria	GOS	-999	26	-999	Yes/Heavily	-999	Yes	-999	female	-999	Clinical Healthcare Worker at primary health facility or clinic	-999	No	-999	-999	University Completed	1,7,13,16	Proper Use of Personal Protective Equipment (PPE)	Screening/ triage system at entrance of health facility/or separate	Mobile or temporary health units/teams	Increasing types of services (e.g., other health, nutrition, food, MH, GBV)						High-level of concern	Fear/Worry of COVID (unknown disease, general fear and is spread globally, misinformation)			COVID Awareness	Social Distancing				Negative effect on HH Income	Yes	1	Support ended - End of activities				Yes	Virtual/remote training	5	No	No
39	2024-04-24	Syria	GOS	-999	22	-999	No, not affected	-999	Yes	-999	female	-999	Clinical Healthcare Worker at primary health facility or clinic	-999	No	-999	-999	Training/Technical School Completed	3,7,18	Patient flow and spacing adapted in the health facility	Screening/ triage system at entrance of health facility/or separate	Other (limited services, worked overtime, more staff, donations for other orgs)							High-level of concern	Fear/Worry of COVID (unknown disease, general fear and is spread globally, misinformation)			Proper Sterizilation	Social Distancing	COVID Awareness			Negative effect on Service	Partially	0	Continued support - Don't Know/Did not say	Support by MoH/health system			Yes	In-person training
40	2024-04-24	Syria	GOS	-999	22	-999	No, not affected	-999	Yes	-999	female	-999	Clinical Healthcare Worker at primary health facility or clinic	-999	Yes	-999	-999	Secondary Education Completed	5,7	Case management system (including isolation/quarantine, home-based care, referral)	Screening/ triage system at entrance of health facility/or separate								High-level of concern	Fear/Worry of COVID (unknown disease, general fear and is spread globally, misinformation)			Social Distancing	COVID Awareness				0	Partially	3	Other	Support by MoH/health system			Yes	In-person training
41	2024-04-15	Syria	GOS	-999	17	-999	Yes/Heavily	-999	Yes	-999	female	-999	Community Health Worker or Volunteer	-999	No	-999	-999	University Completed	13,16	Mobile or temporary health units/teams	Increasing types of services (e.g., other health, nutrition, food, MH, GBV)								High-level of concern	Experience with other infectious disease			Proper Sterizilation	Social Distancing	Prevention			Negative effect on HH Income	Yes	1	Continued support by international organizations/partner	Support by MoH/health system			Yes	Hybrid training (some in-person and some online)	3 5	No	No
42	2024-04-25	Syria	GOS	-999	23	-999	No, not affected	-999	Yes	-999	female	-999	Community Hygiene Promoter or WASH Volunteer	-999	Yes	-999	-999	University Completed	1,7,18	Proper Use of Personal Protective Equipment (PPE)	Screening/ triage system at entrance of health facility/or separate	Other (limited services, worked overtime, more staff, donations for other orgs)							High-level of concern	Other			Proper Sterizilation					Negative effect on Service	Partially	3	Other				Yes	In-person training
43	2024-04-15	Syria	GOS	-999	17	-999	Yes/Heavily	-999	Yes	-999	female	-999	Clinical Healthcare Worker at primary health facility or clinic	-999	No	-999	-999	University Completed	13,16	Mobile or temporary health units/teams	Increasing types of services (e.g., other health, nutrition, food, MH, GBV)								High-level of concern	Seeing others get sick or die			Proper Use of PPE	Prevention				Postive effect on Services	Yes	1	Support decrease- lack of supplies/medicine	Continued support by international organizations/partner	Support by MoH/health system		Yes	Hybrid training (some in-person and some online)	2	No	Yes
44	2024-04-07	Syria	GOS	-999	24	-999	No, not affected	-999	Yes	-999	female	-999	Non-Clinical Healthcare Worker at primary health facility or clinic	-999	Yes	-999	-999	Higher than University (Graduate Degree/Doctorate, etc.)	10,16	Training staff and community healt workers/volunteers	Increasing types of services (e.g., other health, nutrition, food, MH, GBV)								High-level of concern	Fear/Worry of COVID (unknown disease, general fear and is spread globally, misinformation)			Proper Sterizilation	Proper Use of PPE				Negative effect on Service	Partially	1	Continued support by international organizations/partner				Yes	In-person training
45	2024-04-07	Syria	GOS	-999	21	-999	No, not affected	-999	Yes	-999	female	-999	Clinical Healthcare Worker at primary health facility or clinic	-999	No	-999	-999	Higher than University (Graduate Degree/Doctorate, etc.)	1,2,17,18	Proper Use of Personal Protective Equipment (PPE)	Handwashing/sanitizer in the facility emphasized	Limiting the number of patients per day	Other (limited services, worked overtime, more staff, donations for other orgs)						High-level of concern	Other			COVID Awareness					Negative effect on Service	Partially	1	Support ended - End of activities				Yes	Virtual/remote training	1 6	Yes	No
46	2024-04-17	Syria	GOS	-999	26	-999	Yes/Heavily	-999	Yes	-999	male	-999	Community Health Worker or Volunteer	-999	No	-999	-999	University Completed	1,7,13,16	Proper Use of Personal Protective Equipment (PPE)	Screening/ triage system at entrance of health facility/or separate	Mobile or temporary health units/teams	Increasing types of services (e.g., other health, nutrition, food, MH, GBV)						High-level of concern	Fear/Worry of COVID (unknown disease, general fear and is spread globally, misinformation)	Other		COVID Awareness	Prevention				Negative effect on HH Income	Yes	1	Support ended - End of activities				Yes	Hybrid training (some in-person and some online)	5	No	No
47	2024-04-17	Syria	GOS	-999	26	-999	Yes/Heavily	-999	Yes	-999	male	-999	Clinical Healthcare Worker at primary health facility or clinic	-999	No	-999	-999	Some University	1,13,16	Proper Use of Personal Protective Equipment (PPE)	Mobile or temporary health units/teams	Increasing types of services (e.g., other health, nutrition, food, MH, GBV)							High-level of concern	Fear/Worry of COVID (unknown disease, general fear and is spread globally, misinformation)	Other		COVID Awareness					Negative effect on HH Income	Yes	1	Support ended - End of activities				Yes	In-person training
48	2024-04-17	Syria	GOS	-999	26	-999	Yes/Heavily	-999	Yes	-999	female	-999	Clinical Healthcare Worker at primary health facility or clinic	-999	No	-999	-999	Training/Technical School Completed	1,13,16	Proper Use of Personal Protective Equipment (PPE)	Mobile or temporary health units/teams	Increasing types of services (e.g., other health, nutrition, food, MH, GBV)							High-level of concern	Fear/Worry of COVID (unknown disease, general fear and is spread globally, misinformation)			COVID Awareness	Prevention				Negative effect on HH Income	Partially	1	Support ended - End of activities				Yes	Virtual/remote training	6	No	No
49	2024-04-17	Syria	GOS	-999	26	-999	Yes/Heavily	-999	Yes	-999	female	-999	Clinical Healthcare Worker at primary health facility or clinic	-999	Yes	-999	-999	University Completed	1,3,13	Proper Use of Personal Protective Equipment (PPE)	Patient flow and spacing adapted in the health facility	Mobile or temporary health units/teams							High-level of concern	Other			COVID Awareness					Negative effect on HH Income	Yes	1	Support ended - End of activities				Yes	Virtual/remote training	5	No	No
50	2024-04-21	Syria	GOS	-999	24	-999	No, not affected	-999	Yes	-999	female	-999	Clinical Healthcare Worker at primary health facility or clinic	-999	No	-999	-999	Higher than University (Graduate Degree/Doctorate, etc.)	3,6	Patient flow and spacing adapted in the health facility	RCCE to encourage trust of services (i.e., community-based health messaging, including addressing rumors or misinformation)								High-level of concern	Fear/Worry of COVID (unknown disease, general fear and is spread globally, misinformation)			Proper WASH and Hygenie	Proper Sterizilation				Negative effect on Service	Partially	1	Continued support by international organizations/partner	Support by MoH/health system			Yes	Virtual/remote training	1 2 3 5	Yes	Yes
51	2024-04-16	Syria	GOS	-999	25	-999	Yes/Heavily	-999	Yes	-999	male	-999	Clinical Healthcare Worker at primary health facility or clinic	-999	No	-999	-999	University Completed	1,13,17	Proper Use of Personal Protective Equipment (PPE)	Mobile or temporary health units/teams	Limiting the number of patients per day							High-level of concern	Fear/Worry of COVID (unknown disease, general fear and is spread globally, misinformation)			COVID Awareness	Prevention				Negative effect on Service	Yes	1	Support ended - End of activities				Yes	Hybrid training (some in-person and some online)	2	No	Yes
52	2024-04-16	Syria	GOS	-999	25	-999	Yes/Heavily	-999	Yes	-999	male	-999	Non-Clinical Healthcare Worker at primary health facility or clinic	-999	No	-999	-999	University Completed	13,17	Mobile or temporary health units/teams	Limiting the number of patients per day								High-level of concern	Other			Prevention					Negative effect on Service	Partially	1	Support ended - End of activities	Support by MoH/health system			Yes	Hybrid training (some in-person and some online)	5 6	No	No
53	2024-04-17	Syria	GOS	-999	26	-999	Yes/Heavily	-999	Yes	-999	female	-999	Clinical Healthcare Worker at primary health facility or clinic	-999	No	-999	-999	Training/Technical School Completed	1,17,18	Proper Use of Personal Protective Equipment (PPE)	Limiting the number of patients per day	Other (limited services, worked overtime, more staff, donations for other orgs)							High-level of concern	Fear/Worry of COVID (unknown disease, general fear and is spread globally, misinformation)			Prevention					0	Yes	1	Support ended - End of activities				Yes	Virtual/remote training	5	No	No
54	2024-04-15	Syria	GOS	-999	17	-999	Yes/Heavily	-999	Yes	-999	female	-999	Clinical Healthcare Worker at primary health facility or clinic	-999	Yes	-999	-999	University Completed	13,16	Mobile or temporary health units/teams	Increasing types of services (e.g., other health, nutrition, food, MH, GBV)								High-level of concern	Seeing others get sick or die			Prevention	Other				0	Yes	1	Continued support by international organizations/partner	Support by MoH/health system			Yes	Hybrid training (some in-person and some online)	2 6	No	Yes
55	2024-04-15	Syria	GOS	-999	16	-999	Yes/Heavily	-999	Yes	-999	female	-999	Clinical Healthcare Worker at primary health facility or clinic	-999	No	-999	-999	Higher than University (Graduate Degree/Doctorate, etc.)	1,8,9,13	Proper Use of Personal Protective Equipment (PPE)	Disinfection and waste management in the health facility	Case reporting to the health system (MOH)	Mobile or temporary health units/teams						High-level of concern	Seeing others get sick or die	Fear/Worry of COVID (unknown disease, general fear and is spread globally, misinformation)	Other	Vaccination	Prevention				0	Yes	0	Continued support by international organizations/partner	Support by MoH/health system			Yes	In-person training
56	2024-04-15	Syria	GOS	-999	17	-999	Yes/Heavily	-999	Yes	-999	female	-999	Clinical Healthcare Worker at primary health facility or clinic	-999	Yes	-999	-999	Higher than University (Graduate Degree/Doctorate, etc.)	13,16	Mobile or temporary health units/teams	Increasing types of services (e.g., other health, nutrition, food, MH, GBV)								Moderate-level of concern	Seeing others get sick or die			Proper Use of PPE	Social Distancing				Negative effect on HH Income	Yes	1	Support decrease- lack of supplies/medicine	Continued support by international organizations/partner	Support by MoH/health system		Yes	In-person training
57	2024-04-26	Syria	GOS	-999	21	-999	No, not affected	-999	Yes	-999	male	-999	Clinical Healthcare Worker at primary health facility or clinic	-999	No	-999	-999	Training/Technical School Completed	1,3,7	Proper Use of Personal Protective Equipment (PPE)	Patient flow and spacing adapted in the health facility	Screening/ triage system at entrance of health facility/or separate							High-level of concern	Fear/Worry of COVID (unknown disease, general fear and is spread globally, misinformation)			COVID Awareness					Negative effect on Service	Partially	1	Support decrease- lack of supplies/medicine	Support by MoH/health system			Yes	In-person training
58	2024-04-16	Syria	GOS	-999	25	-999	Yes/Heavily	-999	Yes	-999	female	-999	Clinical Healthcare Worker at primary health facility or clinic	-999	No	-999	-999	University Completed	1,6,13,17	Proper Use of Personal Protective Equipment (PPE)	RCCE to encourage trust of services (i.e., community-based health messaging, including addressing rumors or misinformation)	Mobile or temporary health units/teams	Limiting the number of patients per day						High-level of concern	Fear/Worry of COVID (unknown disease, general fear and is spread globally, misinformation)	Other		COVID Awareness					Negative effect on HH Income	Yes	1	Support ended - End of activities				Yes	In-person training
59	2024-04-21	Syria	GOS	-999	24	-999	No, not affected	-999	Yes	-999	female	-999	Non-Clinical Healthcare Worker at primary health facility or clinic	-999	No	-999	-999	University Completed	3,8	Patient flow and spacing adapted in the health facility	Disinfection and waste management in the health facility								High-level of concern	Fear/Worry of COVID (unknown disease, general fear and is spread globally, misinformation)	Other		COVID Awareness	Social Distancing				Negative effect on Service	Partially	1	Continued support by international organizations/partner				Yes	Virtual/remote training	1 3	Yes	No
60	2024-04-17	Syria	GOS	-999	26	-999	Yes/Heavily	-999	Yes	-999	female	-999	Clinical Healthcare Worker at primary health facility or clinic	-999	No	-999	-999	University Completed	1,13,16	Proper Use of Personal Protective Equipment (PPE)	Mobile or temporary health units/teams	Increasing types of services (e.g., other health, nutrition, food, MH, GBV)							High-level of concern	Fear/Worry of COVID (unknown disease, general fear and is spread globally, misinformation)	Other		COVID Awareness	Prevention				Negative effect on Service	Yes	1	Support ended - End of activities	Support by MoH/health system			Yes	Hybrid training (some in-person and some online)	4 6	No	No
61	2024-04-15	Syria	GOS	-999	16	-999	Yes/Heavily	-999	Yes	-999	female	-999	Community Health Worker or Volunteer	-999	Somewhat changed	-999	-999	University Completed	3,10,16,18	Patient flow and spacing adapted in the health facility	Training staff and community healt workers/volunteers	Increasing types of services (e.g., other health, nutrition, food, MH, GBV)	Other (limited services, worked overtime, more staff, donations for other orgs)						Moderate-level of concern	Experience with other infectious disease	Fear/Worry of COVID (unknown disease, general fear and is spread globally, misinformation)		Social Distancing	Prevention				0	Partially	0	Continued support by international organizations/partner	Support by MoH/health system			Yes	In-person training
62	2024-04-16	Syria	GOS	-999	25	-999	Yes/Heavily	-999	Yes	-999	male	-999	Clinical Healthcare Worker at primary health facility or clinic	-999	No	-999	-999	Higher than University (Graduate Degree/Doctorate, etc.)	1,13,16,17	Proper Use of Personal Protective Equipment (PPE)	Mobile or temporary health units/teams	Increasing types of services (e.g., other health, nutrition, food, MH, GBV)	Limiting the number of patients per day						High-level of concern	Fear/Worry of COVID (unknown disease, general fear and is spread globally, misinformation)	Other		COVID Awareness	Prevention				Negative effect on HH Income	Yes	1	Support ended - End of activities	Support by MoH/health system			Yes	Hybrid training (some in-person and some online)	5 6	No	No
63	2024-04-16	Syria	GOS	-999	25	-999	Yes/Heavily	-999	Yes	-999	female	-999	Clinical Healthcare Worker at primary health facility or clinic	-999	Yes	-999	-999	University Completed	3,13,17	Patient flow and spacing adapted in the health facility	Mobile or temporary health units/teams	Limiting the number of patients per day							High-level of concern	Other			COVID Awareness	Prevention				Negative effect on HH Income	Partially	1	Support ended - End of activities				Yes	Virtual/remote training	2	No	Yes
64	2024-04-16	Syria	GOS	-999	25	-999	Yes/Heavily	-999	Yes	-999	male	-999	Community Health Worker or Volunteer	-999	No	-999	-999	University Completed	1,13,16	Proper Use of Personal Protective Equipment (PPE)	Mobile or temporary health units/teams	Increasing types of services (e.g., other health, nutrition, food, MH, GBV)							High-level of concern	Fear/Worry of COVID (unknown disease, general fear and is spread globally, misinformation)	Lack of Access to Treatment (incl from costs) and Health System Capacity		Social Distancing	COVID Awareness				Negative effect on HH Income	Yes	1	Support ended - End of activities	Continued support by international organizations/partner			Yes	Hybrid training (some in-person and some online)	2 6	No	Yes
65	2024-04-24	Syria	GOS	-999	22	-999	No, not affected	-999	Yes	-999	female	-999	Clinical Healthcare Worker at primary health facility or clinic	-999	No	-999	-999	Training/Technical School Completed	1,3,8	Proper Use of Personal Protective Equipment (PPE)	Patient flow and spacing adapted in the health facility	Disinfection and waste management in the health facility							High-level of concern	Seeing others get sick or die			Prevention	Social Distancing				Negative effect on Service	Partially	0	Continued support by international organizations/partner				Yes	In-person training
66	2024-04-15	Syria	GOS	-999	17	-999	Yes/Heavily	-999	Yes	-999	female	-999	Clinical Healthcare Worker at primary health facility or clinic	-999	Yes	-999	-999	Higher than University (Graduate Degree/Doctorate, etc.)	13,16	Mobile or temporary health units/teams	Increasing types of services (e.g., other health, nutrition, food, MH, GBV)								High-level of concern	Seeing others get sick or die			Prevention					Postive effect on Services	Yes	1	Support decrease- lack of supplies/medicine	Continued support by international organizations/partner	Support by MoH/health system		Yes	In-person training
67	2024-04-16	Syria	GOS	-999	25	-999	Yes/Heavily	-999	Yes	-999	female	-999	Clinical Healthcare Worker at primary health facility or clinic	-999	No	-999	-999	University Completed	1,3,13,16	Proper Use of Personal Protective Equipment (PPE)	Patient flow and spacing adapted in the health facility	Mobile or temporary health units/teams	Increasing types of services (e.g., other health, nutrition, food, MH, GBV)						High-level of concern	Seeing others get sick or die			Prevention					Negative effect on Service	Yes	1	Support ended - End of activities				Yes	Hybrid training (some in-person and some online)	2 5	No	Yes
68	2024-04-16	Syria	GOS	-999	25	-999	Yes/Heavily	-999	Yes	-999	female	-999	Clinical Healthcare Worker at primary health facility or clinic	-999	No	-999	-999	Higher than University (Graduate Degree/Doctorate, etc.)	1,13,16,17	Proper Use of Personal Protective Equipment (PPE)	Mobile or temporary health units/teams	Increasing types of services (e.g., other health, nutrition, food, MH, GBV)	Limiting the number of patients per day						High-level of concern	Fear/Worry of COVID (unknown disease, general fear and is spread globally, misinformation)	Other		COVID Awareness					Negative effect on HH Income	Yes	1	Support ended - End of activities				Yes	Hybrid training (some in-person and some online)	5 6	No	No
69	2024-04-19	Syria	NES	-999	20	-999	No, not affected	-999	Yes	-999	female	-999	Non-Clinical Healthcare Worker at primary health facility or clinic	-999	Yes	-999	-999	Some University	1,8	Proper Use of Personal Protective Equipment (PPE)	Disinfection and waste management in the health facility								High-level of concern	Fear/Worry of COVID (unknown disease, general fear and is spread globally, misinformation)			Prevention					Negative effect on Service	Don’t know	1	Support ended - End of activities	Support by MoH/health system			Yes	In-person training
70	2024-04-04	Syria	NES	-999	28	-999	Yes/Heavily	-999	Yes	-999	male	-999	Other facility staff (cleaning or waste management)	-999	No	-999	-999	Secondary Education Completed	2,7	Handwashing/sanitizer in the facility emphasized	Screening/ triage system at entrance of health facility/or separate								Moderate-level of concern	Fear/Worry of COVID (unknown disease, general fear and is spread globally, misinformation)			Prevention	Social Distancing				0	Yes	0	Continued support by international organizations/partner				Yes	In-person training
71	2024-04-06	Syria	NES	-999	27	-999	Yes/Heavily	-999	Yes	-999	female	-999	Community Health Worker or Volunteer	-999	No	-999	-999	University Completed	1,2,6,12,13	Proper Use of Personal Protective Equipment (PPE)	Handwashing/sanitizer in the facility emphasized	RCCE to encourage trust of services (i.e., community-based health messaging, including addressing rumors or misinformation)	COVID-19 vaccination dissemination procedures	Mobile or temporary health units/teams					High-level of concern	Seeing others get sick or die	Fear/Worry of COVID (unknown disease, general fear and is spread globally, misinformation)		Vaccination	Proper Sterizilation	Proper Use of PPE	Social Distancing	Proper WASH and Hygenie	Negative effect on Service	Yes	0	Continued support - Don't Know/Did not say				Yes	In-person training
72	2024-04-06	Syria	NES	-999	27	-999	Yes/Heavily	-999	Yes	-999	female	-999	Community Health Worker or Volunteer	-999	Yes	-999	-999	University Completed	1,2,5,6,18	Proper Use of Personal Protective Equipment (PPE)	Handwashing/sanitizer in the facility emphasized	Case management system (including isolation/quarantine, home-based care, referral)	RCCE to encourage trust of services (i.e., community-based health messaging, including addressing rumors or misinformation)	Other (limited services, worked overtime, more staff, donations for other orgs)					Moderate-level of concern	Fear/Worry of COVID (unknown disease, general fear and is spread globally, misinformation)			Vaccination	Proper Sterizilation	Proper Use of PPE	Social Distancing		Negative effect on Service	Yes	3	Continued support by international organizations/partner				Yes	In-person training
73	2024-04-19	Syria	NES	-999	18	-999	No, not affected	-999	Yes	-999	female	-999	Clinical Healthcare Worker at primary health facility or clinic	-999	Yes	-999	-999	University Completed	6	RCCE to encourage trust of services (i.e., community-based health messaging, including addressing rumors or misinformation)									Moderate-level of concern	Seeing others get sick or die	Other		Social Distancing	Prevention				Improved COVID services	Don’t know	0	Continued support by international organizations/partner	Support by MoH/health system			Yes	Virtual/remote training	3 5 1	Yes	No
74	2024-04-19	Syria	NES	-999	18	-999	No, not affected	-999	Yes	-999	female	-999	Other facility staff (cleaning or waste management)	-999	Yes	-999	-999	University Completed	1,2,6,13	Proper Use of Personal Protective Equipment (PPE)	Handwashing/sanitizer in the facility emphasized	RCCE to encourage trust of services (i.e., community-based health messaging, including addressing rumors or misinformation)	Mobile or temporary health units/teams						High-level of concern				Proper Sterizilation	Proper Use of PPE	COVID Awareness			0	Yes	0	Continued support by international organizations/partner	Support by MoH/health system			Yes	In-person training
75	2024-04-04	Syria	NES	-999	28	-999	Yes/Heavily	-999	Yes	-999	male	-999	Other facility staff (cleaning or waste management)	-999	No	-999	-999	University Completed	1,7,18	Proper Use of Personal Protective Equipment (PPE)	Screening/ triage system at entrance of health facility/or separate	Other (limited services, worked overtime, more staff, donations for other orgs)							High-level of concern	Fear/Worry of COVID (unknown disease, general fear and is spread globally, misinformation)	Other		Vaccination	Proper Sterizilation	Proper Use of PPE	Social Distancing		0	Yes	0	Continued support by international organizations/partner				Yes	In-person training
76	2024-04-17	Syria	NES	-999	20	-999	No, not affected	-999	Yes	-999	male	-999	Community Health Worker or Volunteer	-999	No	-999	-999	Training/Technical School Completed	1,2,3	Proper Use of Personal Protective Equipment (PPE)	Handwashing/sanitizer in the facility emphasized	Patient flow and spacing adapted in the health facility							High-level of concern	Fear/Worry of COVID (unknown disease, general fear and is spread globally, misinformation)			COVID Awareness	Prevention				Improved COVID services	Yes	1	Support ended - End of activities	Support by MoH/health system			Yes	In-person training
77	2024-04-06	Syria	NES	-999	27	-999	Yes/Heavily	-999	Yes	-999	male	-999	Community Health Worker or Volunteer	-999	No	-999	-999	University Completed	2,6,8,12,16	Handwashing/sanitizer in the facility emphasized	RCCE to encourage trust of services (i.e., community-based health messaging, including addressing rumors or misinformation)	Disinfection and waste management in the health facility	COVID-19 vaccination dissemination procedures	Increasing types of services (e.g., other health, nutrition, food, MH, GBV)					High-level of concern	Seeing others get sick or die	Fear/Worry of COVID (unknown disease, general fear and is spread globally, misinformation)		Vaccination	Social Distancing	COVID Awareness			0	Partially	1	Support ended - End of activities				Yes	In-person training
78	2024-04-17	Syria	NES	-999	19	-999	No, not affected	-999	Yes	-999	female	-999	Community Health Worker or Volunteer	-999	No	-999	-999	Training/Technical School Completed	1,8,13	Proper Use of Personal Protective Equipment (PPE)	Disinfection and waste management in the health facility	Mobile or temporary health units/teams							High-level of concern	Fear/Worry of COVID (unknown disease, general fear and is spread globally, misinformation)			Social Distancing	Proper Sterizilation				Improved COVID services	No	0	Continued support by international organizations/partner				Yes	In-person training
79	2024-04-17	Syria	NES	-999	19	-999	No, not affected	-999	Yes	-999	male	-999	Clinical Healthcare Worker at primary health facility or clinic	-999	No	-999	-999	University Completed	1,3,18	Proper Use of Personal Protective Equipment (PPE)	Patient flow and spacing adapted in the health facility	Other (limited services, worked overtime, more staff, donations for other orgs)							High-level of concern	Fear/Worry of COVID (unknown disease, general fear and is spread globally, misinformation)			Vaccination	Proper WASH and Hygenie	COVID Awareness	Prevention		Improved COVID services	Yes	1	Continued support by international organizations/partner				Yes	In-person training
80	2024-04-17	Syria	NES	-999	19	-999	No, not affected	-999	Yes	-999	female	-999	Community Health Worker or Volunteer	-999	No	-999	-999	Secondary Education Completed	0	0									High-level of concern	Fear/Worry of COVID (unknown disease, general fear and is spread globally, misinformation)			Vaccination					0	Partially	0	Other	Continued support by international organizations/partner			Yes	In-person training
81	2024-04-17	Syria	NES	-999	19	-999	No, not affected	-999	Yes	-999	female	-999	Community Health Worker or Volunteer	-999	No	-999	-999	University Completed	1,6,8	Proper Use of Personal Protective Equipment (PPE)	RCCE to encourage trust of services (i.e., community-based health messaging, including addressing rumors or misinformation)	Disinfection and waste management in the health facility							High-level of concern	Fear/Worry of COVID (unknown disease, general fear and is spread globally, misinformation)			Proper Sterizilation	Proper WASH and Hygenie				Postive effect on Services	Partially	1	Support decrease- lack of supplies/medicine	Continued support by international organizations/partner	Support by MoH/health system		Yes	In-person training
82	2024-04-19	Syria	NES	-999	18	-999	No, not affected	-999	Yes	-999	female	-999	Clinical Healthcare Worker at primary health facility or clinic	-999	Yes	-999	-999	Some University	1,3	Proper Use of Personal Protective Equipment (PPE)	Patient flow and spacing adapted in the health facility								High-level of concern				Proper Sterizilation	Proper Use of PPE	Social Distancing			Postive effect on Services	Yes	0	Support by MoH/health system				Yes	Virtual/remote training	1 2 3 4 5	Yes	Yes
83	2024-04-04	Syria	NES	-999	29	-999	Yes/Heavily	-999	Yes	-999	male	-999	Clinical Healthcare Worker at primary health facility or clinic	-999	No	-999	-999	University Completed	1,3,8	Proper Use of Personal Protective Equipment (PPE)	Patient flow and spacing adapted in the health facility	Disinfection and waste management in the health facility							High-level of concern	Fear/Worry of COVID (unknown disease, general fear and is spread globally, misinformation)			Prevention					Negative effect on Service	Don’t know	0	Continued support by international organizations/partner				Yes	In-person training
84	2024-04-06	Syria	NES	-999	27	-999	Yes/Heavily	-999	Yes	-999	male	-999	Community Health Worker or Volunteer	-999	No	-999	-999	Some University	1,2,6,12,16	Proper Use of Personal Protective Equipment (PPE)	Handwashing/sanitizer in the facility emphasized	RCCE to encourage trust of services (i.e., community-based health messaging, including addressing rumors or misinformation)	COVID-19 vaccination dissemination procedures	Increasing types of services (e.g., other health, nutrition, food, MH, GBV)					High-level of concern	Seeing others get sick or die	Fear/Worry of COVID (unknown disease, general fear and is spread globally, misinformation)		Vaccination	Prevention				0	Partially	1	Support ended - End of activities				Yes	In-person training
85	2024-04-04	Syria	NES	-999	29	-999	Yes/Heavily	-999	Yes	-999	male	-999	Clinical Healthcare Worker at primary health facility or clinic	-999	No	-999	-999	Training/Technical School Completed	1,3,8	Proper Use of Personal Protective Equipment (PPE)	Patient flow and spacing adapted in the health facility	Disinfection and waste management in the health facility							High-level of concern	Fear/Worry of COVID (unknown disease, general fear and is spread globally, misinformation)			Proper Sterizilation	Social Distancing	Proper WASH and Hygenie			Negative effect on Service	Don’t know	1	Support decrease - lack of resources				Yes	In-person training
86	2024-04-08	Syria	NES	-999	29	-999	Yes/Heavily	-999	Yes	-999	male	-999	Clinical Healthcare Worker at primary health facility or clinic	-999	Yes	-999	-999	Training/Technical School Completed	1,5,8	Proper Use of Personal Protective Equipment (PPE)	Case management system (including isolation/quarantine, home-based care, referral)	Disinfection and waste management in the health facility							High-level of concern	Fear/Worry of COVID (unknown disease, general fear and is spread globally, misinformation)			Vaccination	Proper WASH and Hygenie				0	Don’t know	1	Support decrease- lack of supplies/medicine	Continued support by international organizations/partner			Yes	In-person training
87	2024-04-17	Syria	NES	-999	20	-999	No, not affected	-999	Yes	-999	male	-999	Community Health Worker or Volunteer	-999	No	-999	-999	Secondary Education Completed	1,6	Proper Use of Personal Protective Equipment (PPE)	RCCE to encourage trust of services (i.e., community-based health messaging, including addressing rumors or misinformation)								High-level of concern	Fear/Worry of COVID (unknown disease, general fear and is spread globally, misinformation)			Social Distancing	Prevention				Postive effect on Services	Yes	1	Other				Yes	In-person training
88	2024-04-04	Syria	NES	-999	29	-999	Yes/Heavily	-999	Yes	-999	male	-999	Clinical Healthcare Worker at primary health facility or clinic	-999	No	-999	-999	Training/Technical School Completed	1,3	Proper Use of Personal Protective Equipment (PPE)	Patient flow and spacing adapted in the health facility								Moderate-level of concern	Fear/Worry of COVID (unknown disease, general fear and is spread globally, misinformation)			Vaccination	COVID Awareness				Negative effect on Service	No	1	Support decrease - lack of resources				Yes	In-person training
89	2024-04-06	Syria	NES	-999	27	-999	Yes/Heavily	-999	Yes	-999	female	-999	Community Health Worker or Volunteer	-999	Yes	-999	-999	University Completed	1,3,5,17	Proper Use of Personal Protective Equipment (PPE)	Patient flow and spacing adapted in the health facility	Case management system (including isolation/quarantine, home-based care, referral)	Limiting the number of patients per day						High-level of concern	Seeing others get sick or die	Fear/Worry of COVID (unknown disease, general fear and is spread globally, misinformation)		Prevention	COVID Awareness	Vaccination			Improved COVID services	Yes	1	Support ended - End of activities				Yes	In-person training
90	2024-04-07	Syria	NES	-999	29	-999	Yes/Heavily	-999	Yes	-999	male	-999	Clinical Healthcare Worker at primary health facility or clinic	-999	Yes	-999	-999	Training/Technical School Completed	1,3,8	Proper Use of Personal Protective Equipment (PPE)	Patient flow and spacing adapted in the health facility	Disinfection and waste management in the health facility							High-level of concern	Fear/Worry of COVID (unknown disease, general fear and is spread globally, misinformation)			Vaccination	COVID Awareness				Negative effect on Service	Partially	0	Continued support by international organizations/partner				Yes	In-person training
91	2024-04-04	Syria	NES	-999	28	-999	Yes/Heavily	-999	Yes	-999	male	-999	Non-Clinical Healthcare Worker at primary health facility or clinic	-999	No	-999	-999	University Completed	1,5,6	Proper Use of Personal Protective Equipment (PPE)	Case management system (including isolation/quarantine, home-based care, referral)	RCCE to encourage trust of services (i.e., community-based health messaging, including addressing rumors or misinformation)							High-level of concern	Fear/Worry of COVID (unknown disease, general fear and is spread globally, misinformation)	Lack of Vaccines		Social Distancing	COVID Awareness				Negative effect on Service	Partially	0	Other				Yes	Hybrid training (some in-person and some online)	5 2 3 1	Yes	Yes
92	2024-04-17	Syria	NES	-999	20	-999	No, not affected	-999	Yes	-999	male	-999	Community Health Worker or Volunteer	-999	Yes	-999	-999	Some University	1,2,3,6	Proper Use of Personal Protective Equipment (PPE)	Handwashing/sanitizer in the facility emphasized	Patient flow and spacing adapted in the health facility	RCCE to encourage trust of services (i.e., community-based health messaging, including addressing rumors or misinformation)						High-level of concern	Fear/Worry of COVID (unknown disease, general fear and is spread globally, misinformation)			COVID Awareness	Social Distancing	Proper Use of PPE			Postive effect on Services	Partially	1	Continued support by international organizations/partner	Support by MoH/health system			Yes	In-person training
93	2024-04-19	Syria	NES	-999	20	-999	No, not affected	-999	Yes	-999	female	-999	Community Health Worker or Volunteer	-999	Yes	-999	-999	Secondary Education Completed	1,8,18	Proper Use of Personal Protective Equipment (PPE)	Disinfection and waste management in the health facility	Other (limited services, worked overtime, more staff, donations for other orgs)							High-level of concern	Fear/Worry of COVID (unknown disease, general fear and is spread globally, misinformation)			Proper Sterizilation	Proper Use of PPE	Proper WASH and Hygenie			Negative effect on Service	Yes	1	Support ended - End of activities	Support by MoH/health system			Yes	In-person training
94	2024-04-04	Syria	NES	-999	28	-999	Yes/Heavily	-999	Yes	-999	male	-999	Other facility staff (cleaning or waste management)	-999	No	-999	-999	Some University	7,8,18	Screening/ triage system at entrance of health facility/or separate	Disinfection and waste management in the health facility	Other (limited services, worked overtime, more staff, donations for other orgs)							Moderate-level of concern	Fear/Worry of COVID (unknown disease, general fear and is spread globally, misinformation)	Other		Proper Sterizilation	Proper Use of PPE	Social Distancing			0	Yes	0	Other				Yes	In-person training
95	2024-04-06	Syria	NES	-999	27	-999	Yes/Heavily	-999	Yes	-999	male	-999	Community Health Worker or Volunteer	-999	Yes	-999	-999	University Completed	1,2,3,6,12,16	Proper Use of Personal Protective Equipment (PPE)	Handwashing/sanitizer in the facility emphasized	Patient flow and spacing adapted in the health facility	RCCE to encourage trust of services (i.e., community-based health messaging, including addressing rumors or misinformation)	COVID-19 vaccination dissemination procedures	Increasing types of services (e.g., other health, nutrition, food, MH, GBV)				High-level of concern	Seeing others get sick or die	Fear/Worry of COVID (unknown disease, general fear and is spread globally, misinformation)		Vaccination					Other	Partially	0	Other				Yes	In-person training
96	2024-04-19	Syria	NES	-999	20	-999	No, not affected	-999	Yes	-999	female	-999	Clinical Healthcare Worker at primary health facility or clinic	-999	Yes	-999	-999	Some University	6,8	RCCE to encourage trust of services (i.e., community-based health messaging, including addressing rumors or misinformation)	Disinfection and waste management in the health facility								High-level of concern	Fear/Worry of COVID (unknown disease, general fear and is spread globally, misinformation)			Proper Use of PPE	Social Distancing				0	Yes	1	Support ended - End of activities				Yes	In-person training
97	2024-04-19	Syria	NES	-999	18	-999	No, not affected	-999	Yes	-999	female	-999	Clinical Healthcare Worker at primary health facility or clinic	-999	No	-999	-999	Higher than University (Graduate Degree/Doctorate, etc.)	1,2,6,12,13,16	Proper Use of Personal Protective Equipment (PPE)	Handwashing/sanitizer in the facility emphasized	RCCE to encourage trust of services (i.e., community-based health messaging, including addressing rumors or misinformation)	COVID-19 vaccination dissemination procedures	Mobile or temporary health units/teams	Increasing types of services (e.g., other health, nutrition, food, MH, GBV)				High-level of concern	Seeing others get sick or die	Other Co-morbidities, eldertly, pregnant make them at-risk		Proper Sterizilation	Proper Use of PPE	Social Distancing	Proper WASH and Hygenie		Other	Yes	1	Support ended - End of activities				Yes	Hybrid training (some in-person and some online)	1 3 5	Yes	No
98	2024-04-17	Syria	NES	-999	19	-999	No, not affected	-999	Yes	-999	male	-999	Community Health Worker or Volunteer	-999	Yes	-999	-999	Secondary Education Completed	0	0									High-level of concern	Fear/Worry of COVID (unknown disease, general fear and is spread globally, misinformation)			Proper Use of PPE	Social Distancing				Improved COVID services	Yes	1	Support ended - End of activities	Support by MoH/health system			Yes	In-person training
99	2024-04-04	Syria	NES	-999	28	-999	Yes/Heavily	-999	Yes	-999	male	-999	Other facility staff (cleaning or waste management)	-999	No	-999	-999	Secondary Education Completed	5,10,16	Case management system (including isolation/quarantine, home-based care, referral)	Training staff and community healt workers/volunteers	Increasing types of services (e.g., other health, nutrition, food, MH, GBV)							Moderate-level of concern	Seeing others get sick or die			Social Distancing	Prevention				0	Yes	0	Continued support - Don't Know/Did not say				Yes	Hybrid training (some in-person and some online)	5 2	No	Yes
100	2024-04-04	Syria	NES	-999	28	-999	Yes/Heavily	-999	Yes	-999	male	-999	Non-Clinical Healthcare Worker at primary health facility or clinic	-999	No	-999	-999	University Completed	3,7,18	Patient flow and spacing adapted in the health facility	Screening/ triage system at entrance of health facility/or separate	Other (limited services, worked overtime, more staff, donations for other orgs)							High-level of concern	Fear/Worry of COVID (unknown disease, general fear and is spread globally, misinformation)			COVID Awareness					Negative effect on Service	Yes	3	Support ended - End of activities				Yes	Hybrid training (some in-person and some online)	5 3 1	Yes	No
101	2024-04-04	Syria	NES	-999	27	-999	Yes/Heavily	-999	Yes	-999	male	-999	Community Health Worker or Volunteer	-999	Yes	-999	-999	University Completed	1,2,3,4,5,6,7,8,18	Proper Use of Personal Protective Equipment (PPE)	Handwashing/sanitizer in the facility emphasized	Patient flow and spacing adapted in the health facility	Community surveillance	Case management system (including isolation/quarantine, home-based care, referral)	RCCE to encourage trust of services (i.e., community-based health messaging, including addressing rumors or misinformation)	Screening/ triage system at entrance of health facility/or separate	Disinfection and waste management in the health facility	Other (limited services, worked overtime, more staff, donations for other orgs)	High-level of concern	Seeing others get sick or die	Fear/Worry of COVID (unknown disease, general fear and is spread globally, misinformation)	Lack of Vaccines	COVID Awareness					Improved COVID services	Yes	0	Support by MoH/health system				Yes	In-person training
102	2024-04-04	Syria	NES	-999	28	-999	Yes/Heavily	-999	Yes	-999	male	-999	Non-Clinical Healthcare Worker at primary health facility or clinic	-999	No	-999	-999	University Completed	1,16	Proper Use of Personal Protective Equipment (PPE)	Increasing types of services (e.g., other health, nutrition, food, MH, GBV)								High-level of concern	Seeing others get sick or die	Fear/Worry of COVID (unknown disease, general fear and is spread globally, misinformation)	Other	Vaccination	Prevention				Postive effect on Services	Yes	0	Continued support by international organizations/partner				Yes	Hybrid training (some in-person and some online)	1 5 3 2	Yes	Yes
103	2024-04-08	Syria	NES	-999	29	-999	Yes/Heavily	-999	Yes	-999	male	-999	Clinical Healthcare Worker at primary health facility or clinic	-999	Somewhat changed	-999	-999	University Completed	1,3,8	Proper Use of Personal Protective Equipment (PPE)	Patient flow and spacing adapted in the health facility	Disinfection and waste management in the health facility							High-level of concern	Fear/Worry of COVID (unknown disease, general fear and is spread globally, misinformation)			Vaccination	Prevention				Negative effect on Service	Yes	1	Support decrease- lack of supplies/medicine	Continued support by international organizations/partner			Yes	In-person training
104	2024-04-17	Syria	NES	-999	19	-999	No, not affected	-999	Yes	-999	male	-999	Community Health Worker or Volunteer	-999	No	-999	-999	Secondary Education Completed	6	RCCE to encourage trust of services (i.e., community-based health messaging, including addressing rumors or misinformation)									High-level of concern	Fear/Worry of COVID (unknown disease, general fear and is spread globally, misinformation)			Social Distancing	COVID Awareness				Other	Yes	1	Support ended - End of activities				Yes	In-person training
105	2024-04-19	Syria	NES	-999	18	-999	No, not affected	-999	Yes	-999	female	-999	Clinical Healthcare Worker at primary health facility or clinic	-999	No	-999	-999	University Completed	1,3,13,17	Proper Use of Personal Protective Equipment (PPE)	Patient flow and spacing adapted in the health facility	Mobile or temporary health units/teams	Limiting the number of patients per day						High-level of concern	Seeing others get sick or die	Fear/Worry of COVID (unknown disease, general fear and is spread globally, misinformation)	Other	COVID Awareness					Negative effect on Service	Yes	1	Continued support by international organizations/partner				Yes	Virtual/remote training	1 2 3 4 5	Yes	Yes
106	2024-04-07	Syria	NES	-999	29	-999	Yes/Heavily	-999	Yes	-999	male	-999	Clinical Healthcare Worker at primary health facility or clinic	-999	No	-999	-999	Training/Technical School Completed	1,3,13,17	Proper Use of Personal Protective Equipment (PPE)	Patient flow and spacing adapted in the health facility	Mobile or temporary health units/teams	Limiting the number of patients per day						High-level of concern	Fear/Worry of COVID (unknown disease, general fear and is spread globally, misinformation)			Vaccination	COVID Awareness				0	Partially	0	Continued support - Don't Know/Did not say				Yes	In-person training
107	2024-04-19	Syria	NES	-999	18	-999	No, not affected	-999	Yes	-999	female	-999	Clinical Healthcare Worker at primary health facility or clinic	-999	No	-999	-999	Training/Technical School Completed	6	RCCE to encourage trust of services (i.e., community-based health messaging, including addressing rumors or misinformation)									High-level of concern	Fear/Worry of COVID (unknown disease, general fear and is spread globally, misinformation)			Social Distancing					Postive effect on Services	Yes	0	Continued support by international organizations/partner	Support by MoH/health system			Yes	Hybrid training (some in-person and some online)	1 3 2 4 5	Yes	Yes
108	2024-03-18	South Sudan	South Sudan	-999	38	-999	Yes/Heavily	-999	Yes	-999	female	-999	Clinical Healthcare Worker at primary health facility or clinic	-999	No	-999	-999	Training/Technical School Completed	2,6	Handwashing/sanitizer in the facility emphasized	RCCE to encourage trust of services (i.e., community-based health messaging, including addressing rumors or misinformation)								High-level of concern	Fear/Worry of COVID (unknown disease, general fear and is spread globally, misinformation)			COVID Awareness	Proper Use of PPE				Negative effect on Service	Yes	1	Continued support by international organizations/partner	Support by MoH/health system			Yes	In-person training
109	2024-05-17	South Sudan	South Sudan	-999	37	-999	Yes/Heavily	-999	Yes	-999	female	-999	Clinical Healthcare Worker at primary health facility or clinic	-999	Somewhat changed	-999	-999	Some University	1,2	Proper Use of Personal Protective Equipment (PPE)	Handwashing/sanitizer in the facility emphasized								High-level of concern	Experience with other infectious disease	Fear/Worry of COVID (unknown disease, general fear and is spread globally, misinformation)		Vaccination	Proper Use of PPE	Social Distancing			Postive effect on Services	Yes	1	Support ended - End of activities				Yes	Virtual/remote training	13	Yes	No
110	2024-03-21	South Sudan	South Sudan	-999	36	-999	Yes/Heavily	-999	Yes	-999	male	-999	Clinical Healthcare Worker at primary health facility or clinic	-999	Yes	-999	-999	Some University	1,2,6	Proper Use of Personal Protective Equipment (PPE)	Handwashing/sanitizer in the facility emphasized	RCCE to encourage trust of services (i.e., community-based health messaging, including addressing rumors or misinformation)							Moderate-level of concern	Experience with other infectious disease			Proper Sterizilation	Proper Use of PPE	Social Distancing			Negative effect on Service	Yes	1	Support ended - End of activities				Yes	Virtual/remote training	3	No	No
111	2024-03-18	South Sudan	South Sudan	-999	38	-999	Yes/Heavily	-999	Yes	-999	male	-999	Clinical Healthcare Worker at primary health facility or clinic	-999	No	-999	-999	Training/Technical School Completed	1,2	Proper Use of Personal Protective Equipment (PPE)	Handwashing/sanitizer in the facility emphasized								High-level of concern	Fear/Worry of COVID (unknown disease, general fear and is spread globally, misinformation)			COVID Awareness					Negative effect on Service	Yes	1	Continued support by international organizations/partner	Support by MoH/health system			Yes	In-person training
112	2024-03-18	South Sudan	South Sudan	-999	38	-999	Yes/Heavily	-999	Yes	-999	male	-999	Other (please specify)	-999	Yes	-999	-999	Training/Technical School Completed	6	RCCE to encourage trust of services (i.e., community-based health messaging, including addressing rumors or misinformation)									High-level of concern	Fear/Worry of COVID (unknown disease, general fear and is spread globally, misinformation)			COVID Awareness					Negative effect on Service	Yes	0	Continued support by international organizations/partner	Support by MoH/health system			Yes	In-person training
113	2024-03-20	South Sudan	South Sudan	-999	39	-999	Slightly affected	-999	Yes	-999	female	-999	Clinical Healthcare Worker at primary health facility or clinic	-999	No	-999	-999	Training/Technical School Completed	1,2	Proper Use of Personal Protective Equipment (PPE)	Handwashing/sanitizer in the facility emphasized								High-level of concern	Fear/Worry of COVID (unknown disease, general fear and is spread globally, misinformation)			Vaccination	Social Distancing				0	Yes	0	Continued support by international organizations/partner	Support by MoH/health system			Yes	In-person training
114	2024-03-20	South Sudan	South Sudan	-999	40	-999	Slightly affected	-999	Yes	-999	male	-999	Community Health Worker or Volunteer	-999	No	-999	-999	Some Secondary Education	2	Handwashing/sanitizer in the facility emphasized									High-level of concern	Fear/Worry of COVID (unknown disease, general fear and is spread globally, misinformation)			Proper Use of PPE	Social Distancing				Negative effect on Service	Yes	3	Continued support by international organizations/partner	Support by MoH/health system			Yes	In-person training
115	2024-03-18	South Sudan	South Sudan	-999	38	-999	Yes/Heavily	-999	Yes	-999	male	-999	Community Health Worker or Volunteer	-999	No	-999	-999	Some Primary	6	RCCE to encourage trust of services (i.e., community-based health messaging, including addressing rumors or misinformation)									High-level of concern	Fear/Worry of COVID (unknown disease, general fear and is spread globally, misinformation)			Social Distancing					Other	No	3	Continued support by international organizations/partner				Yes	In-person training	.
116	2024-03-20	South Sudan	South Sudan	-999	38	-999	Yes/Heavily	-999	Yes	-999	female	-999	Clinical Healthcare Worker at primary health facility or clinic	-999	No	-999	-999	Training/Technical School Completed	6	RCCE to encourage trust of services (i.e., community-based health messaging, including addressing rumors or misinformation)									High-level of concern	Fear/Worry of COVID (unknown disease, general fear and is spread globally, misinformation)			Proper Sterizilation	Proper Use of PPE	Social Distancing	COVID Awareness		Negative effect on Service	Yes	1	Continued support by international organizations/partner	Support by MoH/health system			Yes	In-person training
117	2024-03-24	South Sudan	South Sudan	-999	30	-999	Yes/Heavily	-999	Yes	-999	male	-999	Community Health Worker or Volunteer	-999	Yes	-999	-999	Training/Technical School Completed	0	0									Moderate-level of concern	Experience with other infectious disease			Proper WASH and Hygenie	Proper Use of PPE	Social Distancing			Negative effect on Service	Partially	1	Support ended - End of activities				Yes	Virtual/remote training	1	Yes	No
118	2024-03-19	South Sudan	South Sudan	-999	38	-999	Yes/Heavily	-999	Yes	-999	male	-999	Nutrition Worker at nutrition treatment center	-999	No	-999	-999	Some Secondary Education	1	Proper Use of Personal Protective Equipment (PPE)									High-level of concern	Fear/Worry of COVID (unknown disease, general fear and is spread globally, misinformation)			Vaccination	Proper Sterizilation	COVID Awareness			Negative effect on Service	Yes	1	Support by MoH/health system	Continued support - Don't Know/Did not say			Yes	In-person training
119	2024-03-20	South Sudan	South Sudan	-999	39	-999	Slightly affected	-999	Yes	-999	male	-999	Clinical Healthcare Worker at primary health facility or clinic	-999	No	-999	-999	Training/Technical School Completed	1	Proper Use of Personal Protective Equipment (PPE)									High-level of concern	Fear/Worry of COVID (unknown disease, general fear and is spread globally, misinformation)			Social Distancing					Negative effect on Service	Yes	0	Continued support by international organizations/partner	Support by MoH/health system			Yes	In-person training
120	2024-03-21	South Sudan	South Sudan	-999	31	-999	Slightly affected	-999	Yes	-999	male	-999	Clinical Healthcare Worker at primary health facility or clinic	-999	Yes	-999	-999	Some Training/Technical School	1,2	Proper Use of Personal Protective Equipment (PPE)	Handwashing/sanitizer in the facility emphasized								Moderate-level of concern				Vaccination	Proper Use of PPE				Negative effect on Service	Yes	1	Continued support by international organizations/partner				Yes	Virtual/remote training	1	Yes	No
121	2024-03-29	South Sudan	South Sudan	-999	42	-999	Yes/Heavily	-999	Yes	-999	male	-999	Clinical Healthcare Worker at primary health facility or clinic	-999	Yes	-999	-999	Some Secondary Education	1	Proper Use of Personal Protective Equipment (PPE)									High-level of concern	Experience with other infectious disease			Other					0	Yes	1	Support ended - End of activities				Yes	Virtual/remote training	1	Yes	No
122	2024-05-17	South Sudan	South Sudan	-999	33	-999	Yes/Heavily	-999	Yes	-999	male	-999	Other (please specify)	-999	Yes	-999	-999	University Completed	1	Proper Use of Personal Protective Equipment (PPE)									High-level of concern				Proper WASH and Hygenie	Proper Use of PPE				Negative effect on Service	Yes	1	Support ended - End of activities				Yes	Virtual/remote training	3	No	No
123	2024-03-18	South Sudan	South Sudan	-999	38	-999	Yes/Heavily	-999	Yes	-999	female	-999	Clinical Healthcare Worker at primary health facility or clinic	-999	No	-999	-999	Training/Technical School Completed	6	RCCE to encourage trust of services (i.e., community-based health messaging, including addressing rumors or misinformation)									High-level of concern	Fear/Worry of COVID (unknown disease, general fear and is spread globally, misinformation)			Social Distancing					Other	Yes	3	Continued support by international organizations/partner				Yes	Virtual/remote training	1	Yes	Yes
124	2024-03-22	South Sudan	South Sudan	-999	35	-999	Yes/Heavily	-999	Yes	-999	male	-999	Community Hygiene Promoter or WASH Volunteer	-999	Yes	-999	-999	Primary School Completed	1	Proper Use of Personal Protective Equipment (PPE)									Moderate-level of concern	Experience with other infectious disease			Proper Sterizilation	Proper Use of PPE	Social Distancing			Negative effect on Service	Yes	1	Support ended - End of activities				Yes	Hybrid training (some in-person and some online)	1 2	Yes	Yes
125	2024-03-25	South Sudan	South Sudan	-999	32	-999	Yes/Heavily	-999	Yes	-999	male	-999	Clinical Healthcare Worker at primary health facility or clinic	-999	Yes	-999	-999	Secondary Education Completed	1,3	Proper Use of Personal Protective Equipment (PPE)	Patient flow and spacing adapted in the health facility								Moderate-level of concern	Experience with other infectious disease			Proper WASH and Hygenie	Proper Use of PPE	Social Distancing			Negative effect on Service	Yes	1	Support ended - End of activities				No
126	2024-03-22	South Sudan	South Sudan	-999	34	-999	Yes/Heavily	-999	Yes	-999	male	-999	Other (please specify)	-999	Yes	-999	-999	University Completed	1,6	Proper Use of Personal Protective Equipment (PPE)	RCCE to encourage trust of services (i.e., community-based health messaging, including addressing rumors or misinformation)								High-level of concern	Fear/Worry of COVID (unknown disease, general fear and is spread globally, misinformation)	Other		Proper WASH and Hygenie	Proper Use of PPE	Social Distancing	COVID Awareness		Negative effect on Service	Yes	1	Support ended - End of activities				Yes	Hybrid training (some in-person and some online)	1	Yes	No
127	2024-03-18	South Sudan	South Sudan	-999	38	-999	Yes/Heavily	-999	Yes	-999	female	-999	Community Hygiene Promoter or WASH Volunteer	-999	Yes	-999	-999	Training/Technical School Completed	0	0									High-level of concern	Seeing others get sick or die	Other		Proper Sterizilation	Proper Use of PPE	Social Distancing			Negative effect on Service	Yes	1	Continued support by international organizations/partner	Support by MoH/health system			Yes	Virtual/remote training	1 2 3	Yes	Yes
128	2024-03-19	South Sudan	South Sudan	-999	38	-999	Yes/Heavily	-999	Yes	-999	male	-999	Community Hygiene Promoter or WASH Volunteer	-999	No	-999	-999	University Completed	1	Proper Use of Personal Protective Equipment (PPE)									High-level of concern	Fear/Worry of COVID (unknown disease, general fear and is spread globally, misinformation)			Proper Sterizilation					Other	Yes	1	Support by MoH/health system				Yes	In-person training
129	2022-03-22	South Sudan	South Sudan	-999	33	-999	Yes/Heavily	-999	Yes	-999	male	-999	Other (please specify)	-999	Yes	-999	-999	Primary School Completed	2	Handwashing/sanitizer in the facility emphasized									High-level of concern	Fear/Worry of COVID (unknown disease, general fear and is spread globally, misinformation)			Proper Use of PPE	Proper Sterizilation				Negative effect on Service	Yes	1	Support ended - End of activities				No
[truncated: 90 more columns]

## Sheet: survey
Variable Name	Variable Label	Variable Choices
KEY	Unique ID	integer
B0	Date of interview:	integer
B0a	Country:	B0
B0a2	Country_breakdown	B02a
B0b	Researcher/interviewer name:	text	confidential
B0b2	Numbered to the same facility	integer
B0c	Location of project/community health work (Village or City Name):	text	confidential
B0c2	Affected by natural disaster 2021-2023	B0c2
B0d	USAID/BHA Partner:	text	confidential
Consent	I understand my participation is voluntary and responses are confidential. Nothi	yes_no_dn_ref
B0e	First and last name of respondent:	text	confidential
B0f	Gender:	sex
B1	What organization did you work with [for Health/WASH/Nutrition-related work] dur	text	confidential
B2	What was your role or job title during the pandemic (since 2021)?	B2
B3	What is your role or job title currently, if different?	text	confidential
B4	Did your job or organization change in the past year (since early 2023)?	B4
B5	Primary reason for job change	text	confidential
B6	How many years total have you worked in the health field?	integer	confidential
B7	What is the highest level of formal education you have received?	B7
C1	Were there any approaches to maintaining essential services (or preventing)	yes_no
C1_1ax	Approaches to maintaining essential services	C1_1ax
C1_2ax	Approaches to maintaining essential services	C1_1ax
C1_3ax	Approaches to maintaining essential services	C1_1ax
C1_4ax	Approaches to maintaining essential services	C1_1ax
C1_5ax	Approaches to maintaining essential services	C1_1ax
C1_6ax	Approaches to maintaining essential services	C1_1ax
C1_7ax	Approaches to maintaining essential services	C1_1ax
C1_8ax	Approaches to maintaining essential services	C1_1ax
C1_9ax	Approaches to maintaining essential services	C1_1ax
C2	Extent the spread of COVID-19 was a big concern for the community	C2
C2b	Why or why not COVID was a concern	C2a
C2c	Why or why not COVID was a concern	C2a
C2d	Why or why not COVID was a concern	C2a
C3_1a	Approaches effective in reducing COVID-19 transmission	C3
C3_2a	Approaches effective in reducing COVID-19 transmission	C3
C3_3a	Approaches effective in reducing COVID-19 transmission	C3
C3_4a	Approaches effective in reducing COVID-19 transmission	C3
C3_5a	Approaches effective in reducing COVID-19 transmission	C3
C4_1	COVID-19 response affect other emergency health or nutrition needs	C4
C5	Overall, do you think that X met the basic Health/WASH/or Nutrition needs of the most vulnerable populations affected by the direct and indirect effects of the COVID-19 in 2021-2022?	C5
C6_1x	After the 2021-2022 project to support your health or nutrition activities/or health facility ended, please describe if this has affected the continuation of your services. If any, what were the effects?	yes_no
C6_1a	Effect on services after end of project.	C6_1
C6_2a	Effect on services after end of project.	C6_1
C6_3a	Effect on services after end of project.	C6_1
C6_4a	Effect on services after end of project.	C6_1
D1	Did you receive training during the pandemic related to practices or adaptations for prevention and control of COVID-19?	yes_no_dn_ref
D2	How was the training delivered?	D2
D2a	Virtual components healthwork trained in	yes_no
D2a_1	Were the training's teaching or lectures provided through videos	yes_no
D2a_2	Were the training's teaching or lectures provided through live/real-time recording	yes_no
D2a_3	Did the trainings use online reading or worksheets	yes_no
D2a_4	Did the trainings use Online discussion board or chat group to interact with peers in the training	yes_no
D2a_5	Did the trainings use Online discussion board or chat group to interact directly with the trainer	yes_no
D2a_6	Did the trainings use Other/Comment	yes_no
D3_1	What were the training topics? Proper Use of Personal Protective Equipment (PPE)	yes_no
D3_2	What were the training topics? Transmission routes	yes_no
D3_3	What were the training topics? Case detection/screening in the health facility	yes_no
D3_4	What were the training topics? Community surveillance	yes_no
D3_5	What were the training topics? Case Management (including home-based care, treatment referral)	yes_no
D3_6	What were the training topics? Risk Communication and Community Engagement (RCCE) (i.e., community-based health	yes_no
D3_7	What were the training topics? IPC procedures in the health facility (handwashing, triage, isolation)	yes_no
D3_8	What were the training topics? Disinfection and waste management in the health facility	yes_no
D3_9	What were the training topics? Case reporting to the health system (MOH)	yes_no
D3_10	What were the training topics? IPC procedures in community facility or school (handwashing, screening, isolatio	yes_no
D3_11	What were the training topics? Mental health and psychosocial support techniques for frontline workers	yes_no
D3_12	What were the training topics? COVID-19 vaccination dissemination procedures	yes_no
D3_13	What were the training topics? Procedures for continuing basic health/nutrition services during pandemic (ex: distancing, new guidelines, etc.)	yes_no
D3_14	What were the training topics? Case testing/laboratory procedures	yes_no
D3_15	What were the training topics? Supply chain management (ex: to ensure adequate supply of PPE, etc.)	yes_no
D3_16	What were the training topics? Identifying vulnerable individuals in health facility or community setting (ex: groups not accessing care, gender-based violence or other protection issues, food insecurity)	yes_no
D3_17	What were the training topics? Other	yes_no
D4	How many hours total do you remember participating in the training?	D4
D5	At the end of the training was there a quiz, post-test, or assessment?	D5
D6	What month/year did you participate in the training?	date
D6_1	Number months since 2020 for first Trainings in Months	integer
D6_2	Number months between Trainings in Months	integer
D7	Was there any kind of refresher or hands-on supervision to follow-up on the training	D7
D7a	When was the refresher training?	date
D8	Access to PPE/Supplies necessary to implement training topics	D8
D9	Overall, how satisfied are you with the training you received related to the COVID-19 pandemic?	D9
D10a	How would you rate your level of KNOWLEDGE of the infection prevention and control-related training topics- Pre - training?	D10a
D10b	How would you rate your level of KNOWLEDGE of the infection prevention and control-related training topics- After the training?	D10a
D10c	How would you rate your level of KNOWLEDGE of the infection prevention and control-related training topics- Currently?	D10a
D11a	How would you rate your level of SKILLS of the infection prevention and control-related training topics- Pre - training?	D10a
D11b	How would you rate your level of SKILLS of the infection prevention and control-related training topics- After the training?	D10a
D11c	How would you rate your level of SKILLS of the infection prevention and control-related training topics- Currently?	D10a
D12a	How would you rate your level of CONFIDENCE of the infection prevention and control-related training topics- Pre - training?	D10a
D12b	How would you rate your level of CONFIDENCE of the infection prevention and control-related training topics- After the training?	D10a
D12c	How would you rate your level of CONFIDENCE of the infection prevention and control-related training topics- Currently?	D10a
E1	Overall, do you feel more confident to face future outbreaks or pandemics becaus	E1
E2_1x	Gaps knowledge or skills to handle future outbreaks or pandemics	E2_1
E2_2x	Gaps knowledge or skills to handle future outbreaks or pandemics	E2_1
E3_1x	Feel supported by health facility/organization to be prepared for an outbreak	E3_1x
E3_2a	Feel supported by health facility/organization: Why or Why Not	E3_2x
E3_2b	Feel supported by health facility/organization: Why or Why Not	E3_2x
E3_2c	Feel supported by health facility/organization: Why or Why Not	E3_2x
E3_2d	Feel supported by health facility/organization: Why or Why Not	E3_2x
E3_2e	Feel supported by health facility/organization: Why or Why Not	E3_2x
E4_1	Primary challenges your health facility/organization faces in building these pandemic capacities- Shortages of PPE	yes_no
E4_2	Primary challenges your health facility/organization faces in building these pandemic capacities- Staff turnover	yes_no
E4_3	Primary challenges your health facility/organization faces in building these pandemic capacities- Shortages of other medical supplies	yes_no
E4_4	Primary challenges your health facility/organization faces in building these pandemic capacities- Staff shortages	yes_no
E4_5	Primary challenges your health facility/organization faces in building these pandemic capacities- No ongoing training related to future outbreaks or pandemics	yes_no
E4_6	Primary challenges your health facility/organization faces in building these pandemic capacities- Lack of consistent pay/salary for health workers	yes_no
E4_7	Primary challenges your health facility/organization faces in building these pandemic capacities- Conflict or insecurity causing restricted access or shutdowns	yes_no
E4_8	Primary challenges your health facility/organization faces in building these pandemic capacities- Other, specify	yes_no
E5	Has your community faced any other infectious disease outbreaks since COVID-19?	yes_no
E5b_1	Did you community experience Cholera	yes_no
E5b_2	Did you community experience Dengue	yes_no
E5b_3	Did you community experience Leishmaniasis	yes_no
E5b_4	Did you community experience Measles	yes_no
E5b_5	Did you community experience Tuberculosis/Brochilitsis	yes_no
E5b_6	Did you community experience Scabies	yes_no
E5b_7	Did you community experience Malaria	yes_no
E5b_8	Did you community experience Other	yes_no
E5a_1	What knowledge, skills, or experience from COVID-19 were relevant to dealing with this other outbreak- Proper Use of Personal Protective Equipment (PPE)	yes_no
E5a_2	What knowledge, skills, or experience from COVID-19 were relevant to dealing with this other outbreak- Transmission routes	yes_no
E5a_3	What knowledge, skills, or experience from COVID-19 were relevant to dealing with this other outbreak- Case detection/screening in the health facility	yes_no
E5a_4	What knowledge, skills, or experience from COVID-19 were relevant to dealing with this other outbreak- Community surveillance	yes_no
E5a_5	What knowledge, skills, or experience from COVID-19 were relevant to dealing with this other outbreak- Case Management (including home-based care, treatment referral)	yes_no
E5a_6	What knowledge, skills, or experience from COVID-19 were relevant to dealing with this other outbreak- Risk Communication and Community Engagement (RCCE) (i.e., community-based health messaging, including addressing rumors or misinformation)	yes_no
E5a_7	What knowledge, skills, or experience from COVID-19 were relevant to dealing with this other outbreak- IPC procedures in the health facility (handwashing, triage, isolation)	yes_no
E5a_8	What knowledge, skills, or experience from COVID-19 were relevant to dealing with this other outbreak- Disinfection and waste management in the health facility	yes_no
E5a_9	What knowledge, skills, or experience from COVID-19 were relevant to dealing with this other outbreak- Case reporting to the health system (MOH)	yes_no
E5a_10	What knowledge, skills, or experience from COVID-19 were relevant to dealing with this other outbreak- IPC procedures in community facility or school (handwashing, screening, isolation)	yes_no
E5a_11	What knowledge, skills, or experience from COVID-19 were relevant to dealing with this other outbreak- Mental health and psychosocial support techniques for frontline workers	yes_no
E5a_12	What knowledge, skills, or experience from COVID-19 were relevant to dealing with this other outbreak- COVID-19 vaccination dissemination procedures	yes_no
E5a_13	What knowledge, skills, or experience from COVID-19 were relevant to dealing with this other outbreak- Procedures for continuing basic health/nutrition services during pandemic (ex: distancing, new guidelines, etc.)	yes_no
E5a_14	What knowledge, skills, or experience from COVID-19 were relevant to dealing with this other outbreak- Case testing/laboratory procedures	yes_no
E5a_15	What knowledge, skills, or experience from COVID-19 were relevant to dealing with this other outbreak- Supply chain management (ex: to ensure adequate supply of PPE, etc.)	yes_no
E5a_16	What knowledge, skills, or experience from COVID-19 were relevant to dealing with this other outbreak- Identifying vulnerable individuals in health facility or community setting (ex: groups not accessing care, gender-based violence or other protection issues, food insecurity)	yes_no
E5a_17	What knowledge, skills, or experience from COVID-19 were relevant to dealing with this other outbreak- Other, describe	yes_no
E6_1x	Please describe any ways your health facility/organization has integrated promising practices, trainings, or new guidelines from COVID-19 to continue today	E6_1
E6_2x	Please describe any ways your health facility/organization has integrated promising practices, trainings, or new guidelines from COVID-19 to continue today	E6_1
E6_3x	Please describe any ways your health facility/organization has integrated promising practices, trainings, or new guidelines from COVID-19 to continue today	E6_1
E7_1x	Anything else we should know about how to better prepare you to face a future outbreak or pandemic as a frontline health worker?	E7_1
E7_2x	Anything else we should know about how to better prepare you to face a future outbreak or pandemic as a frontline health worker?	E7_1
E7_3x	Anything else we should know about how to better prepare you to face a future outbreak or pandemic as a frontline health worker?	E7_1
E7_4x	Anything else we should know about how to better prepare you to face a future outbreak or pandemic as a frontline health worker?	E7_1

## Sheet: choices
list_name	value	label
sex	0	female
sex	1	male
yes_no	0	No
yes_no	1	Yes
yes_no_dn_ref	-9	Refused to answer
yes_no_dn_ref	-8	Don't know
yes_no_dn_ref	1	Yes
yes_no_dn_ref	2	No
B0a	1	Honduras
B0a	2	Syria
B0a	3	South Sudan
B02a	1	Honduras
B02a	2	Government of Syria (GOS)
B02a	3	Northern Syria (NS)
B02a	4	South Sudan
B0c2	1	Yes/Heavily
B0c2	2	No, not affected
B0c2	3	Slightly affected
B2	-9	Refused to answer
B2	-8	Don’t know
B2	1	Clinical Healthcare Worker at primary health facility or clinic
B2	2	Non-Clinical Healthcare Worker at primary health facility or clinic
B2	3	Other facility staff (cleaning or waste management)
B2	4	Community Health Worker or Volunteer
B2	5	Community Hygiene Promoter or WASH Volunteer
B2	6	Nutrition Worker at nutrition treatment center
B2	7	Other (please specify)
B4	-9	Refused to answer
B4	-8	Don't know
B4	1	Yes
B4	2	No
B4	3	Somewhat changed
B7	-9	Refused to answer
B7	1	None
B7	2	Some Primary
B7	3	Primary School Completed
B7	4	Some Secondary Education
B7	5	Secondary Education Completed
B7	6	Some Training/Technical School
B7	7	Training/Technical School Completed
B7	8	Some University
B7	9	University Completed
B7	10	Higher than University (Graduate Degree/Doctorate, etc.)
C1_1ax	1	Proper Use of Personal Protective Equipment (PPE)
C1_1ax	2	Handwashing/sanitizer in the facility emphasized
C1_1ax	3	Patient flow and spacing adapted in the health facility
C1_1ax	4	Community surveillance
C1_1ax	5	Case management system (including isolation/quarantine, home-based care, referral)
C1_1ax	6	RCCE to encourage trust of services (i.e., community-based health messaging, including addressing rumors or misinformation)
C1_1ax	7	Screening/ triage system at entrance of health facility/or separate
C1_1ax	8	Disinfection and waste management in the health facility
C1_1ax	9	Case reporting to the health system (MOH)
C1_1ax	10	Training staff and community healt workers/volunteers
C1_1ax	11	Mental health and psychosocial support techniques for frontline workers
C1_1ax	12	COVID-19 vaccination dissemination procedures
C1_1ax	13	Mobile or temporary health units/teams
C1_1ax	14	Case testing/laboratory procedures
C1_1ax	15	Supply chain management (ex: to ensure adequate supply of PPE, etc.)
C1_1ax	16	Increasing types of services (e.g., other health, nutrition, food, MH, GBV)
C1_1ax	17	Limiting the number of patients per day
C1_1ax	18	Other (limited services, worked overtime, more staff, donations for other orgs)
C2	1	High-level of concern
C2	2	Moderate-level of concern
C2	3	Low-level of concern
C2	4	No concern
C2a	1	Seeing others get sick or die
C2a	2	Other Co-morbidities, eldertly, pregnant make them at-risk
C2a	3	Experience with other infectious disease
C2a	4	Fear/Worry of COVID (unknown disease, general fear and is spread globally, misinformation)
C2a	5	Lack of Vaccines
C2a	6	Lack of PPE
C2a	7	Lack of Access to Treatment (incl from costs) and Health System Capacity
C2a	8	Other
C3	1	Vaccination
C3	3	Proper Sterizilation
C3	4	Proper Use of PPE
C3	5	Social Distancing
C3	6	COVID Awareness
C3	7	Prevention
C3	8	Proper WASH and Hygenie
C3	99	Other
C4	1	Negative effect on Service
C4	2	Negative effect on HH Income
C4	3	Improved COVID services
C4	4	Postive effect on Services
C4	5	Affected due to other shocks
C4	6	Other
C5	1	Yes
C5	2	Partially
C5	3	No
C6_1	1	Support decrease - lack of resources
C6_1	2	Support decrease- lack of supplies/medicine
C6_1	3	Support ended - End of activities
C6_1	6	Continued support by international organizations/partner
C6_1	7	Support by MoH/health system
C6_1	8	Support by local organizations
C6_1	9	Continued support - Don't Know/Did not say
C6_1	99	Other
D2	1	In-person training
D2	2	Virtual/remote training
D2	3	Hybrid training (some in-person and some online)
D4	1	3 hours or less total
D4	2	4-6 hours (about a half-day)
D4	3	7-16 hours (about 1-2 days)
D4	4	17-40 hours (3-5 days, about a full work week)
D4	5	41-80 hours (about two work weeks total)
D4	6	over 80 hours total
D5	-9	Refused to answer
D5	1	Yes, took a post-training assessment
D5	2	No post-training assessment
D5	3	Do not recall
D7	-9	Refused to answer
D7	-8	Don’t know
D7	1	No, none of these
D7	2	Refresher training
D7	3	Direct supervision, mentoring, or hands-on feedback occurred after the training.
D7	4	BOTH Refresher training and Direct supervision, mentoring, or hands-on feedback occurred after the training.
D8	1	Yes/mostly
D8	2	Yes, but decreased over time
D8	3	No/Limited
D8	4	Yes. during the pandemic
D8	99	Other
D9	1	Not Satisfied
D9	2	A little Satisfied
D9	3	Satisfied
D9	4	Very Satisfied
D10/11/12a-c	1	None
D10/11/12a-c	2	A little
D10/11/12a-c	3	Moderate
D10/11/12a-c	4	High
D10/11/12a-c	5	Very High
E1	1	(mostly)Yes
E1	2	(mostly)No
E2_1	0	No/Don't Know
E2_1	1	New disease information/scientific updates
E2_1	2	Management protocols
E2_1	3	Patient mgmt/treatment (including use of ventilators, etc)
E2_1	4	MHPSS (health workers and patients)
E2_1	5	RCCE/Addressing Misinformation (including on vaccines)
E2_1	6	Supply chain management and more equipment
E2_1	7	More training generally/or refreshers on pandemic/I.D. outbreak topics
E2_1	8	Community surveillance and prevention
E2_1	9	Other
E3_1x	0	No/Lack of Support
E3_1x	1	Supported
E3_1x	4	Somewhat supported
E3_2x	1	Adequate prevention measures/procedures in place for IPC (PPE, etc.)
E3_2x	2	The health team structure/staffing is supportive or efficient
E3_2x	3	HW attitude (dedication, pride, self-efficacy,etc.)
E3_2x	4	Leadership support/ providing good communication
E3_2x	5	Incentive/ pay
E3_2x	6	Ongoing training
E3_2x	7	Access to treatments, equipment, or countermeasures (vaccines)
E3_2x	8	Security
E3_2x	9	Laboratory system
E3_2x	10	Facility maintenance/infrastructure
E3_2x	11	Inter-sectoral coordination with the community
E3_2x	12	Community education/awareness
E3_2x	13	Other
E6_1	1	No lasting change described
E6_1	2	IPC Guidelines and training topics are still being practiced (masks, handwashing, sanitizing, distancing, etc.)
E6_1	3	Community-based patient follow-up/ care group models
E6_1	4	Patient flow or triage adaptations maintained
E6_1	5	Related trainings continue
E6_1	6	Providing nutrition, GBV/Protection, or other key services at primary care
E6_1	7	Community awareness sessions/Health communication skills
E6_1	8	Improved supervision, outbreak updates, and coordination within the health center
E6_1	9	Covid vaccine integrated with routine vaccine promotion
E6_1	10	Other
E7_1	0	None
E7_1	1	More related training and information dissemination across all staff
E7_1	2	Community surveillance (clear reporting of new cases)
E7_1	3	Improved access to vaccines/support for ongoing promotion/delivery
E7_1	4	Access to PPE, key equipment
E7_1	5	Coordination with other organizations
E7_1	6	Systematizing the guidelines across public health centers
E7_1	7	MHPSS services needed
E7_1	8	Laboratory systems
E7_1	9	On-site security
E7_1	10	Continuing RCCE/Addressing misinformation
E7_1	11	Logistics and supply chain management
E7_1	12	More human resources/salaries
E7_1	99	Other
